# Supplementary material for: ﻿A revision of the parasitoid wasp genus Alphomelon Mason with the description of 30 new species (Hymenoptera, Braconidae)
Source: Zookeys. 2023 Aug 16;1175:5–162. doi: 10.3897/zookeys.1175.105068 (PMC10448698; doi:10.3897/zookeys.1175.105068)
Supplement: XML Treatment for Alphomelon amazonas [file zookeys.1175.105068-treatment2.xml]

<!DOCTYPE tp:taxon-treatment
  PUBLIC "-//TaxonX//DTD Taxonomic Treatment Publishing DTD v0 20100105//EN" "tax-treatment-NSO.dtd">
<tp:taxon-treatment xmlns:tp="http://www.plazi.org/taxpub"><tp:treatment-meta><kwd-group><label>Taxon classification</label><kwd>
                <named-content content-type="kingdom">Animalia</named-content>
              </kwd><kwd>
                <named-content content-type="order">Hymenoptera</named-content>
              </kwd><kwd>
                <named-content content-type="family">Braconidae</named-content>
              </kwd></kwd-group><mixed-citation publication-type="journal"><person-group><name><surname>Fernandez-Triana</surname><given-names>Jose L.</given-names></name><name><surname>Shimbori</surname><given-names>Eduardo M.</given-names></name><name><surname>Whitfield</surname><given-names>James B.</given-names></name><name><surname>Penteado-Dias</surname><given-names>Angelica M.</given-names></name><name><surname>Shaw</surname><given-names>Scott R.</given-names></name><name><surname>Boudreault</surname><given-names>Caroline</given-names></name><name><surname>Sones</surname><given-names>Jayme</given-names></name><name><surname>Perez</surname><given-names>Kate</given-names></name><name><surname>Brown</surname><given-names>Allison</given-names></name><name><surname>Manjunath</surname><given-names>Ramya</given-names></name><name><surname>Burns</surname><given-names>John M.</given-names></name><name><surname>Hebert</surname><given-names>P. D. N.</given-names></name><name><surname>Smith</surname><given-names>M. Alex</given-names></name><name><surname>Hallwachs</surname><given-names>Winnifred</given-names></name><name><surname>Janzen</surname><given-names>Daniel H.</given-names></name></person-group><article-title>﻿A revision of the parasitoid wasp genus <italic><tp:taxon-name><tp:taxon-name-part taxon-name-part-type="genus" reg="Alphomelon">Alphomelon</tp:taxon-name-part></tp:taxon-name></italic> Mason with the description of 30 new species (<tp:taxon-name><tp:taxon-name-part taxon-name-part-type="order">Hymenoptera</tp:taxon-name-part></tp:taxon-name>, <tp:taxon-name><tp:taxon-name-part taxon-name-part-type="family">Braconidae</tp:taxon-name-part></tp:taxon-name>)</article-title><source>Zookeys</source><day>16</day><month>08</month><year>2023</year><volume>1175</volume><fpage>5</fpage><lpage>162</lpage><pub-id pub-id-type="doi">10.3897/zookeys.1175.105068</pub-id></mixed-citation></tp:treatment-meta><tp:nomenclature><label>﻿</label><tp:taxon-name>
              <object-id xmlns:xlink="http://www.w3.org/1999/xlink" content-type="arpha" xlink:type="simple">D3C55EC4-E5CB-502F-833E-3C5E628DB072</object-id>
              <tp:taxon-name-part taxon-name-part-type="genus" reg="Alphomelon">Alphomelon</tp:taxon-name-part>
              <tp:taxon-name-part taxon-name-part-type="species" reg="amazonas">amazonas</tp:taxon-name-part>
              <object-id xmlns:xlink="http://www.w3.org/1999/xlink" content-type="zoobank" xlink:type="simple">https://zoobank.org/A239BCD6-BD74-4C0F-9E1E-1CAF9D3E2D4A</object-id>
            </tp:taxon-name><tp:taxon-authority>Fernandez-Triana &amp; Shimbori</tp:taxon-authority><tp:taxon-status xmlns:xlink="http://www.w3.org/1999/xlink" xlink:type="simple">sp. nov.</tp:taxon-status><xref ref-type="fig" rid="F2">Fig. 2A–E</xref></tp:nomenclature><tp:treatment-sec sec-type="type material" id="SECID0EEGCK"><title>Type material.</title><p><bold><italic>Holotype</italic>.</bold> Colombia • Female, <named-content xmlns:xlink="http://www.w3.org/1999/xlink" content-type="dwc:institutional_code" xlink:title="Canadian National Collection of insects, arachnids and nematodes, Ottawa, Canada" xlink:href="http://grbio.org/institution/canadian-national-collection-insects-arachnids-and-nematodes" xlink:type="simple">CNC</named-content>; Amazonas, Leticia, <named-content xmlns:xlink="http://www.w3.org/1999/xlink" content-type="dwc:verbatimCoordinates" xlink:type="simple"><named-content content-type="geo-json" specific-use="{&#34;type&#34;:&#34;Point&#34;,&#34;coordinates&#34;:[-69.947092,-4.209500]}" id="NCID0EWGCK" xlink:type="simple">04°12'34.20"S, 69°56'49.53"W</named-content></named-content>; 19–26.II.1974; Malaise Trap; Voucher code: CNC1066010.</p></tp:treatment-sec><tp:treatment-sec sec-type="distribution" id="SECID0E2GCK"><title>Distribution.</title><p>Colombia.</p></tp:treatment-sec><tp:treatment-sec sec-type="biology" id="SECID0EAHCK"><title>Biology.</title><p>No data.</p></tp:treatment-sec><tp:treatment-sec sec-type="DNA barcoding" id="SECID0EFHCK"><title>DNA barcoding.</title><p>Not available.</p></tp:treatment-sec><tp:treatment-sec sec-type="etymology" id="SECID0EKHCK"><title>Etymology.</title><p>Named after the Colombian department Amazonas, the capital of which is the type locality, Leticia. The species name also indirectly refers to the Amazon River (in Spanish also spelled as Amazonas), which borders the city of Leticia, as an appreciation of the extraordinary diversity found in that area.</p></tp:treatment-sec><tp:treatment-sec sec-type="description" id="SECID0EPHCK"><title>Diagnostic description.</title><p>White patch on gena: extending to occiput but not to clypeus. Tegula/humeral complex color: yellow/brown. Mesonotum color: mostly dark brown to black. Metasoma color: mostly black or dark brown. Tarsal claws spines: 1. Pterostigma shape: comparatively more elongate, its length ≥ 3.0× its central height and more triangular-shaped with its two lower margins more or less straight. T1 sculpture: strongly sculptured on at least apical half or more. T1 central ridge: strongly marked by two raised carinae and strong costulae centrally. T2 sculpture: entirely to mostly strongly sculptured. Ovipositor sheaths length: longer than first segment of metatarsus. Body length: 4.1 mm. Fore wing length: 3.7 mm.</p><fig id="F2" position="float" orientation="portrait"><object-id xmlns:xlink="http://www.w3.org/1999/xlink" content-type="doi" xlink:type="simple">10.3897/zookeys.1175.105068.figure2</object-id><object-id xmlns:xlink="http://www.w3.org/1999/xlink" content-type="arpha" xlink:type="simple">610FD130-950F-5A0C-A1A7-8E0180A09322</object-id><label>Figure 2.</label><caption><p><italic><tp:taxon-name><tp:taxon-name-part taxon-name-part-type="genus" reg="Alphomelon">Alphomelon</tp:taxon-name-part><tp:taxon-name-part taxon-name-part-type="species" reg="amazonas">amazonas</tp:taxon-name-part></tp:taxon-name></italic> Fernandez-Triana &amp; Shimbori holotype female CNC1066010 <bold>A</bold> habitus, lateral <bold>B</bold> head, frontal <bold>C</bold> fore wing <bold>D</bold> propodeum and metasoma, dorsal <bold>E</bold> mesosoma and T1, dorsal.</p></caption><graphic xmlns:xlink="http://www.w3.org/1999/xlink" xlink:href="zookeys-1175-005_article-105068__-g002.jpg" position="float" orientation="portrait" xlink:type="simple" id="oo_893104.jpg"><uri content-type="original_file" xlink:type="simple">https://binary.pensoft.net/fig/893104</uri></graphic></fig></tp:treatment-sec></tp:taxon-treatment>
