# Supplementary material for: ﻿A revision of the parasitoid wasp genus Alphomelon Mason with the description of 30 new species (Hymenoptera, Braconidae)
Source: Zookeys. 2023 Aug 16;1175:5–162. doi: 10.3897/zookeys.1175.105068 (PMC10448698; doi:10.3897/zookeys.1175.105068)
Supplement: XML Treatment for Alphomelon andydeansi [file zookeys.1175.105068-treatment3.xml]

<!DOCTYPE tp:taxon-treatment
  PUBLIC "-//TaxonX//DTD Taxonomic Treatment Publishing DTD v0 20100105//EN" "tax-treatment-NSO.dtd">
<tp:taxon-treatment xmlns:tp="http://www.plazi.org/taxpub"><tp:treatment-meta><kwd-group><label>Taxon classification</label><kwd>
                <named-content content-type="kingdom">Animalia</named-content>
              </kwd><kwd>
                <named-content content-type="order">Hymenoptera</named-content>
              </kwd><kwd>
                <named-content content-type="family">Braconidae</named-content>
              </kwd></kwd-group><mixed-citation publication-type="journal"><person-group><name><surname>Fernandez-Triana</surname><given-names>Jose L.</given-names></name><name><surname>Shimbori</surname><given-names>Eduardo M.</given-names></name><name><surname>Whitfield</surname><given-names>James B.</given-names></name><name><surname>Penteado-Dias</surname><given-names>Angelica M.</given-names></name><name><surname>Shaw</surname><given-names>Scott R.</given-names></name><name><surname>Boudreault</surname><given-names>Caroline</given-names></name><name><surname>Sones</surname><given-names>Jayme</given-names></name><name><surname>Perez</surname><given-names>Kate</given-names></name><name><surname>Brown</surname><given-names>Allison</given-names></name><name><surname>Manjunath</surname><given-names>Ramya</given-names></name><name><surname>Burns</surname><given-names>John M.</given-names></name><name><surname>Hebert</surname><given-names>P. D. N.</given-names></name><name><surname>Smith</surname><given-names>M. Alex</given-names></name><name><surname>Hallwachs</surname><given-names>Winnifred</given-names></name><name><surname>Janzen</surname><given-names>Daniel H.</given-names></name></person-group><article-title>﻿A revision of the parasitoid wasp genus <italic><tp:taxon-name><tp:taxon-name-part taxon-name-part-type="genus" reg="Alphomelon">Alphomelon</tp:taxon-name-part></tp:taxon-name></italic> Mason with the description of 30 new species (<tp:taxon-name><tp:taxon-name-part taxon-name-part-type="order">Hymenoptera</tp:taxon-name-part></tp:taxon-name>, <tp:taxon-name><tp:taxon-name-part taxon-name-part-type="family">Braconidae</tp:taxon-name-part></tp:taxon-name>)</article-title><source>Zookeys</source><day>16</day><month>08</month><year>2023</year><volume>1175</volume><fpage>5</fpage><lpage>162</lpage><pub-id pub-id-type="doi">10.3897/zookeys.1175.105068</pub-id></mixed-citation></tp:treatment-meta><tp:nomenclature><label>﻿</label><tp:taxon-name>
              <object-id xmlns:xlink="http://www.w3.org/1999/xlink" content-type="arpha" xlink:type="simple">34034635-D4F5-53D9-B001-3CF91956098F</object-id>
              <tp:taxon-name-part taxon-name-part-type="genus" reg="Alphomelon">Alphomelon</tp:taxon-name-part>
              <tp:taxon-name-part taxon-name-part-type="species" reg="andydeansi">andydeansi</tp:taxon-name-part>
              <object-id xmlns:xlink="http://www.w3.org/1999/xlink" content-type="zoobank" xlink:type="simple">https://zoobank.org/DDBF4E97-0082-47AD-8399-DCA888B7BC0E</object-id>
            </tp:taxon-name><tp:taxon-authority>Fernandez-Triana &amp; Shimbori</tp:taxon-authority><tp:taxon-status xmlns:xlink="http://www.w3.org/1999/xlink" xlink:type="simple">sp. nov.</tp:taxon-status><xref ref-type="fig" rid="F3">Figs 3A–F</xref><xref ref-type="fig" rid="F91">, 91B</xref></tp:nomenclature><tp:treatment-sec sec-type="type material" id="SECID0EIKCK"><title>Type material.</title><p><bold><italic>Holotype</italic>.</bold> Costa Rica • Female, <named-content xmlns:xlink="http://www.w3.org/1999/xlink" content-type="dwc:institutional_code" xlink:title="Canadian National Collection of insects, arachnids and nematodes, Ottawa, Canada" xlink:href="http://grbio.org/institution/canadian-national-collection-insects-arachnids-and-nematodes" xlink:type="simple">CNC</named-content>; Guanacaste, Area de Conservación Guanacaste, Sector Santa Rosa, Area Administrativa, <named-content xmlns:xlink="http://www.w3.org/1999/xlink" content-type="dwc:verbatimCoordinates" xlink:type="simple"><named-content content-type="geo-json" specific-use="{&#34;type&#34;:&#34;Point&#34;,&#34;coordinates&#34;:[-85.618711,10.837639]}" id="NCID0E6KCK" xlink:type="simple">10°50'15.50"N, 85°37'07.36"W</named-content></named-content>, 295m; 25.XII.2008; Malaise Trap; coll. Daniel Janzen &amp; Winifred Hallwachs; Voucher code: DHJPAR0031609.</p><p><bold><italic>Paratypes</italic>.</bold> Costa Rica• 17 females, 3 males, <named-content xmlns:xlink="http://www.w3.org/1999/xlink" content-type="dwc:institutional_code" xlink:title="Canadian National Collection of insects, arachnids and nematodes, Ottawa, Canada" xlink:href="http://grbio.org/institution/canadian-national-collection-insects-arachnids-and-nematodes" xlink:type="simple">CNC</named-content>; DHJPAR0031655, DHJPAR0031618, DHJPAR0031647, DHJPAR0031619, DHJPAR0043085, DHJPAR0031612, DHJPAR0031613, DHJPAR0031643, DHJPAR0031611, DHJPAR0031615, DHJPAR0025868, DHJPAR0047217, DHJPAR0031617, DHJPAR0047175, DHJPAR0049243, DHJPAR0049244, DHJPAR0049254, DHJPAR0049260, DHJPAR0049250, DHJPAR0055291.</p></tp:treatment-sec><tp:treatment-sec sec-type="distribution" id="SECID0EPLCK"><title>Distribution.</title><p>Costa Rica (<abbrev xmlns:xlink="http://www.w3.org/1999/xlink" xlink:title="Área de Conservación Guanacaste" id="ABBRID0EVLCK" xlink:type="simple">ACG</abbrev>).</p></tp:treatment-sec><tp:treatment-sec sec-type="biology" id="SECID0EZLCK"><title>Biology.</title><p>Solitary, reared from <italic><tp:taxon-name><tp:taxon-name-part taxon-name-part-type="genus" reg="Anthoptus">Anthoptus</tp:taxon-name-part><tp:taxon-name-part taxon-name-part-type="species" reg="epictetus">epictetus</tp:taxon-name-part></tp:taxon-name></italic>, <italic><tp:taxon-name><tp:taxon-name-part taxon-name-part-type="genus" reg="Anthoptus">A.</tp:taxon-name-part><tp:taxon-name-part taxon-name-part-type="species" reg="insignis">insignis</tp:taxon-name-part></tp:taxon-name></italic>, <italic><tp:taxon-name><tp:taxon-name-part taxon-name-part-type="genus" reg="Anthoptus">A.</tp:taxon-name-part></tp:taxon-name></italic> Burns33, <italic><tp:taxon-name><tp:taxon-name-part taxon-name-part-type="genus" reg="Conga">Conga</tp:taxon-name-part><tp:taxon-name-part taxon-name-part-type="species" reg="chydaea">chydaea</tp:taxon-name-part></tp:taxon-name></italic>, <italic><tp:taxon-name><tp:taxon-name-part taxon-name-part-type="genus" reg="Corticea">Corticea</tp:taxon-name-part><tp:taxon-name-part taxon-name-part-type="species" reg="corticea">corticea</tp:taxon-name-part></tp:taxon-name></italic>, <italic><tp:taxon-name><tp:taxon-name-part taxon-name-part-type="genus" reg="Cymaenes">Cymaenes</tp:taxon-name-part><tp:taxon-name-part taxon-name-part-type="species" reg="odilia">odilia</tp:taxon-name-part><tp:taxon-name-part taxon-name-part-type="subspecies" reg="trebius">trebius</tp:taxon-name-part></tp:taxon-name></italic>, <italic><tp:taxon-name><tp:taxon-name-part taxon-name-part-type="genus" reg="Cymaenes">Cymaenes</tp:taxon-name-part></tp:taxon-name></italic> Burns01, <italic><tp:taxon-name><tp:taxon-name-part taxon-name-part-type="genus" reg="Cynea">Cynea</tp:taxon-name-part><tp:taxon-name-part taxon-name-part-type="species" reg="irma">irma</tp:taxon-name-part></tp:taxon-name></italic>, <italic><tp:taxon-name><tp:taxon-name-part taxon-name-part-type="genus" reg="Justinia">Justinia</tp:taxon-name-part><tp:taxon-name-part taxon-name-part-type="species" reg="norda">norda</tp:taxon-name-part></tp:taxon-name></italic>, <italic><tp:taxon-name><tp:taxon-name-part taxon-name-part-type="genus" reg="Morys">Morys</tp:taxon-name-part></tp:taxon-name></italic> lydeDHJ02, <italic><tp:taxon-name><tp:taxon-name-part taxon-name-part-type="genus" reg="Nyctelius">Nyctelius</tp:taxon-name-part><tp:taxon-name-part taxon-name-part-type="species" reg="nyctelius">nyctelius</tp:taxon-name-part></tp:taxon-name></italic>, <italic><tp:taxon-name><tp:taxon-name-part taxon-name-part-type="genus" reg="Parphorus">Parphorus</tp:taxon-name-part><tp:taxon-name-part taxon-name-part-type="species" reg="decora">decora</tp:taxon-name-part></tp:taxon-name></italic>, <italic><tp:taxon-name><tp:taxon-name-part taxon-name-part-type="genus" reg="Psoralis">Psoralis</tp:taxon-name-part></tp:taxon-name></italic> Janzen38, <italic><tp:taxon-name><tp:taxon-name-part taxon-name-part-type="genus" reg="Synapte">Synapte</tp:taxon-name-part><tp:taxon-name-part taxon-name-part-type="species" reg="salenus">salenus</tp:taxon-name-part></tp:taxon-name></italic>, <italic><tp:taxon-name><tp:taxon-name-part taxon-name-part-type="genus" reg="Vehilius">Vehilius</tp:taxon-name-part><tp:taxon-name-part taxon-name-part-type="species" reg="vetula">vetula</tp:taxon-name-part></tp:taxon-name></italic> and <italic><tp:taxon-name><tp:taxon-name-part taxon-name-part-type="genus" reg="Vettius">Vettius</tp:taxon-name-part><tp:taxon-name-part taxon-name-part-type="species" reg="aurelius">aurelius</tp:taxon-name-part></tp:taxon-name></italic>, all feeding on <tp:taxon-name><tp:taxon-name-part taxon-name-part-type="family">Poaceae</tp:taxon-name-part></tp:taxon-name>.</p></tp:treatment-sec><tp:treatment-sec sec-type="DNA barcoding" id="SECID0EIRCK"><title>DNA barcoding.</title><p><abbrev xmlns:xlink="http://www.w3.org/1999/xlink" xlink:title="Barcode Index Number" id="ABBRID0EORCK" xlink:type="simple">BIN</abbrev><ext-link xmlns:xlink="http://www.w3.org/1999/xlink" xlink:href="http://boldsystems.org/index.php/Public_BarcodeCluster?clusteruri=BOLD:ADJ6568" ext-link-type="uri" xlink:type="simple">BOLD:ADJ6568</ext-link>.</p></tp:treatment-sec><tp:treatment-sec sec-type="etymology" id="SECID0EXRCK"><title>Etymology.</title><p>Named in honor of Dr. Andrew (Andy) Deans in honor of his effort to work on the morphological taxonomy of <abbrev xmlns:xlink="http://www.w3.org/1999/xlink" xlink:title="Área de Conservación Guanacaste" id="ABBRID0E4RCK" xlink:type="simple">ACG</abbrev>, and as a pioneer in the taxonomic study of <italic><tp:taxon-name><tp:taxon-name-part taxon-name-part-type="genus" reg="Alphomelon">Alphomelon</tp:taxon-name-part></tp:taxon-name></italic>, before the tool of DNA barcoding for identification became widely available.</p></tp:treatment-sec><tp:treatment-sec sec-type="description" id="SECID0EISCK"><title>Diagnostic description.</title><p>White patch on gena: extending to occiput and onto clypeus. Tegula/humeral complex color: yellow/yellow. Mesonotum color: mostly dark brown to black. Metasoma color: mostly dark brown to black but with some laterotergites and sternites yellow. Tarsal claws spines: 2 or 3. Pterostigma shape: comparatively less elongate, its length ≤ 2.5× its central height and usually more rounded with at least one of its lower margins curved. T1 sculpture: strongly sculptured on at least apical half or more. T1 central ridge: clearly marked by two raised carinae. T2 sculpture: entirely to mostly strongly sculptured. Ovipositor sheaths length: longer than first segment of metatarsus. Body length: 3.5–4.3 mm. Fore wing length: 3.6–4.2 mm.</p><fig id="F3" position="float" orientation="portrait"><object-id xmlns:xlink="http://www.w3.org/1999/xlink" content-type="doi" xlink:type="simple">10.3897/zookeys.1175.105068.figure3</object-id><object-id xmlns:xlink="http://www.w3.org/1999/xlink" content-type="arpha" xlink:type="simple">A834FB0B-D065-5C54-B9D4-7A0B0A52803E</object-id><label>Figure 3.</label><caption><p><italic><tp:taxon-name><tp:taxon-name-part taxon-name-part-type="genus" reg="Alphomelon">Alphomelon</tp:taxon-name-part><tp:taxon-name-part taxon-name-part-type="species" reg="andydeansi">andydeansi</tp:taxon-name-part></tp:taxon-name></italic> Fernandez-Triana &amp; Shimbori holotype female DHJPAR0031609 <bold>A</bold> habitus, lateral <bold>B</bold> head, frontal <bold>C</bold> wings <bold>D</bold> mesosoma, dorsal <bold>E</bold> propodeum and metasoma, dorsal <bold>F</bold> ovipositor, lateral.</p></caption><graphic xmlns:xlink="http://www.w3.org/1999/xlink" xlink:href="zookeys-1175-005_article-105068__-g003.jpg" position="float" orientation="portrait" xlink:type="simple" id="oo_893105.jpg"><uri content-type="original_file" xlink:type="simple">https://binary.pensoft.net/fig/893105</uri></graphic></fig></tp:treatment-sec><tp:treatment-sec><!--Section generated to contain objects referenced in tp:taxon-treatment.--><fig id="F91" position="float" orientation="portrait"><object-id xmlns:xlink="http://www.w3.org/1999/xlink" content-type="doi" xlink:type="simple">10.3897/zookeys.1175.105068.figure91</object-id><object-id xmlns:xlink="http://www.w3.org/1999/xlink" content-type="arpha" xlink:type="simple">F31D3A63-A6FA-5702-B26A-D9A14369D139</object-id><label>Figure 91.</label><caption><p>Parasite cocoons <bold>A</bold><italic><tp:taxon-name><tp:taxon-name-part taxon-name-part-type="genus" reg="Alphomelon">Alphomelon</tp:taxon-name-part><tp:taxon-name-part taxon-name-part-type="species" reg="adrianguadamuzi">adrianguadamuzi</tp:taxon-name-part></tp:taxon-name></italic> 06-SRNP-34573 DHJ436594 <bold>B</bold><italic><tp:taxon-name><tp:taxon-name-part taxon-name-part-type="genus" reg="Alphomelon">Alphomelon</tp:taxon-name-part><tp:taxon-name-part taxon-name-part-type="species" reg="andydeansi">andydeansi</tp:taxon-name-part></tp:taxon-name></italic> 15-SRNP-32133 DHJ729026.</p></caption><graphic xmlns:xlink="http://www.w3.org/1999/xlink" xlink:href="zookeys-1175-005_article-105068__-g091.jpg" position="float" orientation="portrait" xlink:type="simple" id="oo_893193.jpg"><uri content-type="original_file" xlink:type="simple">https://binary.pensoft.net/fig/893193</uri></graphic></fig></tp:treatment-sec></tp:taxon-treatment>
