# Supplementary material for: ﻿A revision of the parasitoid wasp genus Alphomelon Mason with the description of 30 new species (Hymenoptera, Braconidae)
Source: Zookeys. 2023 Aug 16;1175:5–162. doi: 10.3897/zookeys.1175.105068 (PMC10448698; doi:10.3897/zookeys.1175.105068)
Supplement: XML Treatment for Alphomelon arecaphile [file zookeys.1175.105068-treatment4.xml]

<!DOCTYPE tp:taxon-treatment
  PUBLIC "-//TaxonX//DTD Taxonomic Treatment Publishing DTD v0 20100105//EN" "tax-treatment-NSO.dtd">
<tp:taxon-treatment xmlns:tp="http://www.plazi.org/taxpub"><tp:treatment-meta><kwd-group><label>Taxon classification</label><kwd>
                <named-content content-type="kingdom">Animalia</named-content>
              </kwd><kwd>
                <named-content content-type="order">Hymenoptera</named-content>
              </kwd><kwd>
                <named-content content-type="family">Braconidae</named-content>
              </kwd></kwd-group><mixed-citation publication-type="journal"><person-group><name><surname>Fernandez-Triana</surname><given-names>Jose L.</given-names></name><name><surname>Shimbori</surname><given-names>Eduardo M.</given-names></name><name><surname>Whitfield</surname><given-names>James B.</given-names></name><name><surname>Penteado-Dias</surname><given-names>Angelica M.</given-names></name><name><surname>Shaw</surname><given-names>Scott R.</given-names></name><name><surname>Boudreault</surname><given-names>Caroline</given-names></name><name><surname>Sones</surname><given-names>Jayme</given-names></name><name><surname>Perez</surname><given-names>Kate</given-names></name><name><surname>Brown</surname><given-names>Allison</given-names></name><name><surname>Manjunath</surname><given-names>Ramya</given-names></name><name><surname>Burns</surname><given-names>John M.</given-names></name><name><surname>Hebert</surname><given-names>P. D. N.</given-names></name><name><surname>Smith</surname><given-names>M. Alex</given-names></name><name><surname>Hallwachs</surname><given-names>Winnifred</given-names></name><name><surname>Janzen</surname><given-names>Daniel H.</given-names></name></person-group><article-title>﻿A revision of the parasitoid wasp genus <italic><tp:taxon-name><tp:taxon-name-part taxon-name-part-type="genus" reg="Alphomelon">Alphomelon</tp:taxon-name-part></tp:taxon-name></italic> Mason with the description of 30 new species (<tp:taxon-name><tp:taxon-name-part taxon-name-part-type="order">Hymenoptera</tp:taxon-name-part></tp:taxon-name>, <tp:taxon-name><tp:taxon-name-part taxon-name-part-type="family">Braconidae</tp:taxon-name-part></tp:taxon-name>)</article-title><source>Zookeys</source><day>16</day><month>08</month><year>2023</year><volume>1175</volume><fpage>5</fpage><lpage>162</lpage><pub-id pub-id-type="doi">10.3897/zookeys.1175.105068</pub-id></mixed-citation></tp:treatment-meta><tp:nomenclature><label>﻿</label><tp:taxon-name>
              <object-id xmlns:xlink="http://www.w3.org/1999/xlink" content-type="arpha" xlink:type="simple">367B6121-5F1B-5222-A774-AE91424A4943</object-id>
              <tp:taxon-name-part taxon-name-part-type="genus" reg="Alphomelon">Alphomelon</tp:taxon-name-part>
              <tp:taxon-name-part taxon-name-part-type="species" reg="arecaphile">arecaphile</tp:taxon-name-part>
            </tp:taxon-name><tp:taxon-authority>Deans, 2003</tp:taxon-authority><xref ref-type="fig" rid="F4">Figs 4A–F</xref><xref ref-type="fig" rid="F5">, 5A–F</xref><xref ref-type="fig" rid="F6">, 6A–G</xref><xref ref-type="fig" rid="F7">, 7A–C</xref><xref ref-type="fig" rid="F92">, 92A</xref></tp:nomenclature><tp:treatment-sec sec-type="distribution" id="SECID0EKVCK"><title>Distribution.</title><p>Brazil (PA), Costa Rica (<abbrev xmlns:xlink="http://www.w3.org/1999/xlink" xlink:title="Área de Conservación Guanacaste" id="ABBRID0EQVCK" xlink:type="simple">ACG</abbrev>); collected in intermediate altitude rainforest sites.</p></tp:treatment-sec><tp:treatment-sec sec-type="biology" id="SECID0EUVCK"><title>Biology.</title><p>Gregarious, reared from <italic><tp:taxon-name><tp:taxon-name-part taxon-name-part-type="genus" reg="Carystoides">Carystoides</tp:taxon-name-part><tp:taxon-name-part taxon-name-part-type="species" reg="basoches">basoches</tp:taxon-name-part></tp:taxon-name></italic> and <italic><tp:taxon-name><tp:taxon-name-part taxon-name-part-type="genus" reg="Synale">Synale</tp:taxon-name-part><tp:taxon-name-part taxon-name-part-type="species" reg="cynaxa">cynaxa</tp:taxon-name-part></tp:taxon-name></italic>.</p></tp:treatment-sec><tp:treatment-sec sec-type="DNA barcoding" id="SECID0EQWCK"><title>DNA barcoding.</title><p><abbrev xmlns:xlink="http://www.w3.org/1999/xlink" xlink:title="Barcode Index Number" id="ABBRID0EWWCK" xlink:type="simple">BIN</abbrev><ext-link xmlns:xlink="http://www.w3.org/1999/xlink" xlink:href="http://boldsystems.org/index.php/Public_BarcodeCluster?clusteruri=BOLD:AAB1086" ext-link-type="uri" xlink:type="simple">BOLD:AAB1086</ext-link>.</p></tp:treatment-sec><tp:treatment-sec sec-type="material" id="SECID0E6WCK"><title>Other specimens examined.</title><p>(14 females, 4 males). DHJPAR0050978, CNC1802029, CNC1802030, CNC1802031, CNC1802032, CNC1802033, CNC1802034, CNC1802035, CNC1802036, DHJPAR0053712, DHJPAR0026445, DHJPAR0047100, CNC280512, CNC704668, CNC704667, CNC704664, CNC704665, CNC704666.</p></tp:treatment-sec><tp:treatment-sec sec-type="notes" id="SECID0EEXCK"><title>Notes.</title><p>This species was keyed out by <xref ref-type="bibr" rid="B3">Deans et al. (2003)</xref> in an incorrect way, as it has one spine on the tarsal claws but it was keyed out through the second half of their couplet 11, which stated “tarsal claws with 2–4 spines” (<xref ref-type="bibr" rid="B3">Deans et al. 2003</xref>: 7). Here we have keyed out the species based on the correct assessment of this character. A few specimens may have some veins in the fore wing more pale in color, but otherwise they fit very well with the rest of the characters (including biology, molecular and other morphological features).</p><fig id="F4" position="float" orientation="portrait"><object-id xmlns:xlink="http://www.w3.org/1999/xlink" content-type="doi" xlink:type="simple">10.3897/zookeys.1175.105068.figure4</object-id><object-id xmlns:xlink="http://www.w3.org/1999/xlink" content-type="arpha" xlink:type="simple">AEC13BDB-9D5C-5F5C-87FE-868E473BB4CD</object-id><label>Figure 4.</label><caption><p><italic><tp:taxon-name><tp:taxon-name-part taxon-name-part-type="genus" reg="Alphomelon">Alphomelon</tp:taxon-name-part><tp:taxon-name-part taxon-name-part-type="species" reg="arecaphile">arecaphile</tp:taxon-name-part></tp:taxon-name></italic> Deans female CNC280512 <bold>A</bold> habitus, lateral <bold>B</bold> head, frontal <bold>C</bold> wings <bold>D</bold> antenna, lateral <bold>E</bold> mesosoma, dorsal <bold>F</bold> propodeum and metasoma, dorsal.</p></caption><graphic xmlns:xlink="http://www.w3.org/1999/xlink" xlink:href="zookeys-1175-005_article-105068__-g004.jpg" position="float" orientation="portrait" xlink:type="simple" id="oo_893106.jpg"><uri content-type="original_file" xlink:type="simple">https://binary.pensoft.net/fig/893106</uri></graphic></fig><fig id="F5" position="float" orientation="portrait"><object-id xmlns:xlink="http://www.w3.org/1999/xlink" content-type="doi" xlink:type="simple">10.3897/zookeys.1175.105068.figure5</object-id><object-id xmlns:xlink="http://www.w3.org/1999/xlink" content-type="arpha" xlink:type="simple">7EC24586-E043-55F1-A5BE-236A5810DC08</object-id><label>Figure 5.</label><caption><p><italic><tp:taxon-name><tp:taxon-name-part taxon-name-part-type="genus" reg="Alphomelon">Alphomelon</tp:taxon-name-part><tp:taxon-name-part taxon-name-part-type="species" reg="arecaphile">arecaphile</tp:taxon-name-part></tp:taxon-name></italic> Deans female CNC704666 <bold>A</bold> habitus, lateral <bold>B</bold> head, frontal <bold>C</bold> wings <bold>D</bold> head, fronto-lateral <bold>E</bold> metasoma, dorsal <bold>F</bold> mesosoma, dorsal.</p></caption><graphic xmlns:xlink="http://www.w3.org/1999/xlink" xlink:href="zookeys-1175-005_article-105068__-g005.jpg" position="float" orientation="portrait" xlink:type="simple" id="oo_893107.jpg"><uri content-type="original_file" xlink:type="simple">https://binary.pensoft.net/fig/893107</uri></graphic></fig><fig id="F6" position="float" orientation="portrait"><object-id xmlns:xlink="http://www.w3.org/1999/xlink" content-type="doi" xlink:type="simple">10.3897/zookeys.1175.105068.figure6</object-id><object-id xmlns:xlink="http://www.w3.org/1999/xlink" content-type="arpha" xlink:type="simple">A1427EC1-3AAD-5C94-9092-024B8A12AEDD</object-id><label>Figure 6.</label><caption><p><italic><tp:taxon-name><tp:taxon-name-part taxon-name-part-type="genus" reg="Alphomelon">Alphomelon</tp:taxon-name-part><tp:taxon-name-part taxon-name-part-type="species" reg="arecaphile">arecaphile</tp:taxon-name-part></tp:taxon-name></italic> Deans female DHJPAR0053712 <bold>A</bold> hind leg <bold>B</bold> habitus, lateral <bold>C</bold> head, frontal <bold>D</bold> wings <bold>E</bold> mesosoma, dorsal <bold>F</bold> propodeum and metasoma, dorsal <bold>G</bold> ovipositor, lateral.</p></caption><graphic xmlns:xlink="http://www.w3.org/1999/xlink" xlink:href="zookeys-1175-005_article-105068__-g006.jpg" position="float" orientation="portrait" xlink:type="simple" id="oo_893108.jpg"><uri content-type="original_file" xlink:type="simple">https://binary.pensoft.net/fig/893108</uri></graphic></fig><fig id="F7" position="float" orientation="portrait"><object-id xmlns:xlink="http://www.w3.org/1999/xlink" content-type="doi" xlink:type="simple">10.3897/zookeys.1175.105068.figure7</object-id><object-id xmlns:xlink="http://www.w3.org/1999/xlink" content-type="arpha" xlink:type="simple">FFD22AAC-4DD2-5E81-A877-EF2158DFB1A9</object-id><label>Figure 7.</label><caption><p><italic><tp:taxon-name><tp:taxon-name-part taxon-name-part-type="genus" reg="Alphomelon">Alphomelon</tp:taxon-name-part><tp:taxon-name-part taxon-name-part-type="species" reg="arecaphile">arecaphile</tp:taxon-name-part></tp:taxon-name></italic> Deans holotype female USNMENT00828294 <bold>A</bold> habitus, lateral <bold>B</bold> habitus, dorsal <bold>C</bold> close-up of habitus, lateral.</p></caption><graphic xmlns:xlink="http://www.w3.org/1999/xlink" xlink:href="zookeys-1175-005_article-105068__-g007.jpg" position="float" orientation="portrait" xlink:type="simple" id="oo_893109.jpg"><uri content-type="original_file" xlink:type="simple">https://binary.pensoft.net/fig/893109</uri></graphic></fig></tp:treatment-sec><tp:treatment-sec><!--Section generated to contain objects referenced in tp:taxon-treatment.--><fig id="F92" position="float" orientation="portrait"><object-id xmlns:xlink="http://www.w3.org/1999/xlink" content-type="doi" xlink:type="simple">10.3897/zookeys.1175.105068.figure92</object-id><object-id xmlns:xlink="http://www.w3.org/1999/xlink" content-type="arpha" xlink:type="simple">46220D08-3C94-5EE1-90F8-D9E6A0DB639C</object-id><label>Figure 92.</label><caption><p>Parasite cocoons <bold>A</bold><italic><tp:taxon-name><tp:taxon-name-part taxon-name-part-type="genus" reg="Alphomelon">Alphomelon</tp:taxon-name-part><tp:taxon-name-part taxon-name-part-type="species" reg="arecaphile">arecaphile</tp:taxon-name-part></tp:taxon-name></italic> 16-SRNP-70716-DHJ732874 <bold>B</bold><italic><tp:taxon-name><tp:taxon-name-part taxon-name-part-type="genus" reg="Alphomelon">Alphomelon</tp:taxon-name-part><tp:taxon-name-part taxon-name-part-type="species" reg="bromeliphile">bromeliphile</tp:taxon-name-part></tp:taxon-name></italic> 06-SRNP-60114-DHJ419211.</p></caption><graphic xmlns:xlink="http://www.w3.org/1999/xlink" xlink:href="zookeys-1175-005_article-105068__-g092.jpg" position="float" orientation="portrait" xlink:type="simple" id="oo_893194.jpg"><uri content-type="original_file" xlink:type="simple">https://binary.pensoft.net/fig/893194</uri></graphic></fig></tp:treatment-sec><ref-list><ref id="B3"><mixed-citation xmlns:xlink="http://www.w3.org/1999/xlink" xlink:type="simple"><person-group><name name-style="western"><surname>Deans</surname><given-names>AR</given-names></name><name name-style="western"><surname>Whitfield</surname><given-names>JB</given-names></name><name name-style="western"><surname>Janzen</surname><given-names>DH</given-names></name></person-group> (<year>2003</year>) <article-title>Taxonomy and natural history of the <tp:taxon-name><tp:taxon-name-part taxon-name-part-type="subfamily">Microgastrinae</tp:taxon-name-part></tp:taxon-name> genus <italic><tp:taxon-name><tp:taxon-name-part taxon-name-part-type="genus">Alphomelon</tp:taxon-name-part></tp:taxon-name></italic> Mason (<tp:taxon-name><tp:taxon-name-part taxon-name-part-type="order">Hymenoptera</tp:taxon-name-part></tp:taxon-name>: <tp:taxon-name><tp:taxon-name-part taxon-name-part-type="family">Braconidae</tp:taxon-name-part></tp:taxon-name>).</article-title><source>Journal of <tp:taxon-name><tp:taxon-name-part taxon-name-part-type="order">Hymenoptera</tp:taxon-name-part></tp:taxon-name> Research</source><volume>12</volume>(<issue>1</issue>): <fpage>1</fpage>–<lpage>41</lpage>. <ext-link xlink:href="https://www.biodiversitylibrary.org/part/32897" ext-link-type="uri" xlink:type="simple">https://www.biodiversitylibrary.org/part/32897</ext-link></mixed-citation></ref></ref-list></tp:taxon-treatment>
