# Supplementary material for: ﻿A revision of the parasitoid wasp genus Alphomelon Mason with the description of 30 new species (Hymenoptera, Braconidae)
Source: Zookeys. 2023 Aug 16;1175:5–162. doi: 10.3897/zookeys.1175.105068 (PMC10448698; doi:10.3897/zookeys.1175.105068)
Supplement: XML Treatment for Alphomelon bromeliphile [file zookeys.1175.105068-treatment7.xml]

<!DOCTYPE tp:taxon-treatment
  PUBLIC "-//TaxonX//DTD Taxonomic Treatment Publishing DTD v0 20100105//EN" "tax-treatment-NSO.dtd">
<tp:taxon-treatment xmlns:tp="http://www.plazi.org/taxpub"><tp:treatment-meta><kwd-group><label>Taxon classification</label><kwd>
                <named-content content-type="kingdom">Animalia</named-content>
              </kwd><kwd>
                <named-content content-type="order">Hymenoptera</named-content>
              </kwd><kwd>
                <named-content content-type="family">Braconidae</named-content>
              </kwd></kwd-group><mixed-citation publication-type="journal"><person-group><name><surname>Fernandez-Triana</surname><given-names>Jose L.</given-names></name><name><surname>Shimbori</surname><given-names>Eduardo M.</given-names></name><name><surname>Whitfield</surname><given-names>James B.</given-names></name><name><surname>Penteado-Dias</surname><given-names>Angelica M.</given-names></name><name><surname>Shaw</surname><given-names>Scott R.</given-names></name><name><surname>Boudreault</surname><given-names>Caroline</given-names></name><name><surname>Sones</surname><given-names>Jayme</given-names></name><name><surname>Perez</surname><given-names>Kate</given-names></name><name><surname>Brown</surname><given-names>Allison</given-names></name><name><surname>Manjunath</surname><given-names>Ramya</given-names></name><name><surname>Burns</surname><given-names>John M.</given-names></name><name><surname>Hebert</surname><given-names>P. D. N.</given-names></name><name><surname>Smith</surname><given-names>M. Alex</given-names></name><name><surname>Hallwachs</surname><given-names>Winnifred</given-names></name><name><surname>Janzen</surname><given-names>Daniel H.</given-names></name></person-group><article-title>﻿A revision of the parasitoid wasp genus <italic><tp:taxon-name><tp:taxon-name-part taxon-name-part-type="genus" reg="Alphomelon">Alphomelon</tp:taxon-name-part></tp:taxon-name></italic> Mason with the description of 30 new species (<tp:taxon-name><tp:taxon-name-part taxon-name-part-type="order">Hymenoptera</tp:taxon-name-part></tp:taxon-name>, <tp:taxon-name><tp:taxon-name-part taxon-name-part-type="family">Braconidae</tp:taxon-name-part></tp:taxon-name>)</article-title><source>Zookeys</source><day>16</day><month>08</month><year>2023</year><volume>1175</volume><fpage>5</fpage><lpage>162</lpage><pub-id pub-id-type="doi">10.3897/zookeys.1175.105068</pub-id></mixed-citation></tp:treatment-meta><tp:nomenclature><label>﻿</label><tp:taxon-name>
              <object-id xmlns:xlink="http://www.w3.org/1999/xlink" content-type="arpha" xlink:type="simple">5FFFA33F-2935-51D8-BCAA-A21AEB9E8EF9</object-id>
              <tp:taxon-name-part taxon-name-part-type="genus" reg="Alphomelon">Alphomelon</tp:taxon-name-part>
              <tp:taxon-name-part taxon-name-part-type="species" reg="bromeliphile">bromeliphile</tp:taxon-name-part>
            </tp:taxon-name><tp:taxon-authority>Deans, 2003</tp:taxon-authority><xref ref-type="fig" rid="F12">Figs 12A–E</xref><xref ref-type="fig" rid="F13">, 13A–F</xref><xref ref-type="fig" rid="F14">, 14A–C</xref><xref ref-type="fig" rid="F92">, 92B</xref></tp:nomenclature><tp:treatment-sec sec-type="distribution" id="SECID0EZGDK"><title>Distribution.</title><p>Costa Rica (<abbrev xmlns:xlink="http://www.w3.org/1999/xlink" xlink:title="Área de Conservación Guanacaste" id="ABBRID0E6GDK" xlink:type="simple">ACG</abbrev>), Mexico.</p></tp:treatment-sec><tp:treatment-sec sec-type="biology" id="SECID0EDHDK"><title>Biology.</title><p>Gregarious, reared from <italic><tp:taxon-name><tp:taxon-name-part taxon-name-part-type="genus" reg="Neoxeniades">Neoxeniades</tp:taxon-name-part><tp:taxon-name-part taxon-name-part-type="species" reg="luda">luda</tp:taxon-name-part></tp:taxon-name></italic>.</p></tp:treatment-sec><tp:treatment-sec sec-type="DNA barcoding" id="SECID0EUHDK"><title>DNA barcoding.</title><p><abbrev xmlns:xlink="http://www.w3.org/1999/xlink" xlink:title="Barcode Index Number" id="ABBRID0E1HDK" xlink:type="simple">BIN</abbrev><ext-link xmlns:xlink="http://www.w3.org/1999/xlink" xlink:href="http://boldsystems.org/index.php/Public_BarcodeCluster?clusteruri=BOLD:AAB5598" ext-link-type="uri" xlink:type="simple">BOLD:AAB5598</ext-link>.</p></tp:treatment-sec><tp:treatment-sec sec-type="material" id="SECID0EDIDK"><title>Other specimens examined.</title><p>(14 females, 7 males, 2 sex unknown). DHJPAR0051200, CNC1802037, CNC1802038, CNC1802039, CNC1802040, CNC1802041, CNC1802042, CNC1802043, DHJPAR0031621, DHJPAR0031657, DHJPAR0031669, DHJPAR0003979 (additional specimens in a gel capsule associated with that specimen), CNC1802044, CNC1802045, CNC1802046, CNCHYM 00011, CNC704663, CNC704660, CNC704662, CNC704661, CNC704659, CNC704658, CNC280514.</p><fig id="F12" position="float" orientation="portrait"><object-id xmlns:xlink="http://www.w3.org/1999/xlink" content-type="doi" xlink:type="simple">10.3897/zookeys.1175.105068.figure12</object-id><object-id xmlns:xlink="http://www.w3.org/1999/xlink" content-type="arpha" xlink:type="simple">50350958-CDB3-5C6C-A5B6-ACABA7741D07</object-id><label>Figure 12.</label><caption><p><italic><tp:taxon-name><tp:taxon-name-part taxon-name-part-type="genus" reg="Alphomelon">Alphomelon</tp:taxon-name-part><tp:taxon-name-part taxon-name-part-type="species" reg="bromeliphile">bromeliphile</tp:taxon-name-part></tp:taxon-name></italic> Deans female CNC704660 <bold>A</bold> habitus, lateral <bold>B</bold> head, frontal <bold>C</bold> fore wing <bold>D</bold> head and mesosoma, dorsal <bold>E</bold> propodeum and metasoma, dorsal.</p></caption><graphic xmlns:xlink="http://www.w3.org/1999/xlink" xlink:href="zookeys-1175-005_article-105068__-g012.jpg" position="float" orientation="portrait" xlink:type="simple" id="oo_893114.jpg"><uri content-type="original_file" xlink:type="simple">https://binary.pensoft.net/fig/893114</uri></graphic></fig><fig id="F13" position="float" orientation="portrait"><object-id xmlns:xlink="http://www.w3.org/1999/xlink" content-type="doi" xlink:type="simple">10.3897/zookeys.1175.105068.figure13</object-id><object-id xmlns:xlink="http://www.w3.org/1999/xlink" content-type="arpha" xlink:type="simple">018C5F44-1146-5E2B-B107-8F545A6EE9EA</object-id><label>Figure 13.</label><caption><p><italic><tp:taxon-name><tp:taxon-name-part taxon-name-part-type="genus" reg="Alphomelon">Alphomelon</tp:taxon-name-part><tp:taxon-name-part taxon-name-part-type="species" reg="bromeliphile">bromeliphile</tp:taxon-name-part></tp:taxon-name></italic> Deans female CNC1802037 <bold>A</bold> habitus, lateral <bold>B</bold> head, frontal <bold>C</bold> head, lateral <bold>D</bold> wings <bold>E</bold> Propodeum and metasoma, dorsal <bold>F</bold> mesosoma, dorsal.</p></caption><graphic xmlns:xlink="http://www.w3.org/1999/xlink" xlink:href="zookeys-1175-005_article-105068__-g013.jpg" position="float" orientation="portrait" xlink:type="simple" id="oo_893115.jpg"><uri content-type="original_file" xlink:type="simple">https://binary.pensoft.net/fig/893115</uri></graphic></fig><fig id="F14" position="float" orientation="portrait"><object-id xmlns:xlink="http://www.w3.org/1999/xlink" content-type="doi" xlink:type="simple">10.3897/zookeys.1175.105068.figure14</object-id><object-id xmlns:xlink="http://www.w3.org/1999/xlink" content-type="arpha" xlink:type="simple">E6E13DB7-2F99-5E4C-9ACB-8E8D8B202745</object-id><label>Figure 14.</label><caption><p><italic><tp:taxon-name><tp:taxon-name-part taxon-name-part-type="genus" reg="Alphomelon">Alphomelon</tp:taxon-name-part><tp:taxon-name-part taxon-name-part-type="species" reg="bromeliphile">bromeliphile</tp:taxon-name-part></tp:taxon-name></italic> Deans holotype female USNMENT00828296 <bold>A</bold> habitus, lateral <bold>B</bold> close-up of habitus, lateral <bold>C</bold> habitus, dorsal.</p></caption><graphic xmlns:xlink="http://www.w3.org/1999/xlink" xlink:href="zookeys-1175-005_article-105068__-g014.jpg" position="float" orientation="portrait" xlink:type="simple" id="oo_893116.jpg"><uri content-type="original_file" xlink:type="simple">https://binary.pensoft.net/fig/893116</uri></graphic></fig></tp:treatment-sec><tp:treatment-sec><!--Section generated to contain objects referenced in tp:taxon-treatment.--><fig id="F92" position="float" orientation="portrait"><object-id xmlns:xlink="http://www.w3.org/1999/xlink" content-type="doi" xlink:type="simple">10.3897/zookeys.1175.105068.figure92</object-id><object-id xmlns:xlink="http://www.w3.org/1999/xlink" content-type="arpha" xlink:type="simple">46220D08-3C94-5EE1-90F8-D9E6A0DB639C</object-id><label>Figure 92.</label><caption><p>Parasite cocoons <bold>A</bold><italic><tp:taxon-name><tp:taxon-name-part taxon-name-part-type="genus" reg="Alphomelon">Alphomelon</tp:taxon-name-part><tp:taxon-name-part taxon-name-part-type="species" reg="arecaphile">arecaphile</tp:taxon-name-part></tp:taxon-name></italic> 16-SRNP-70716-DHJ732874 <bold>B</bold><italic><tp:taxon-name><tp:taxon-name-part taxon-name-part-type="genus" reg="Alphomelon">Alphomelon</tp:taxon-name-part><tp:taxon-name-part taxon-name-part-type="species" reg="bromeliphile">bromeliphile</tp:taxon-name-part></tp:taxon-name></italic> 06-SRNP-60114-DHJ419211.</p></caption><graphic xmlns:xlink="http://www.w3.org/1999/xlink" xlink:href="zookeys-1175-005_article-105068__-g092.jpg" position="float" orientation="portrait" xlink:type="simple" id="oo_893194.jpg"><uri content-type="original_file" xlink:type="simple">https://binary.pensoft.net/fig/893194</uri></graphic></fig></tp:treatment-sec></tp:taxon-treatment>
