# Supplementary material for: ﻿A revision of the parasitoid wasp genus Alphomelon Mason with the description of 30 new species (Hymenoptera, Braconidae)
Source: Zookeys. 2023 Aug 16;1175:5–162. doi: 10.3897/zookeys.1175.105068 (PMC10448698; doi:10.3897/zookeys.1175.105068)
Supplement: XML Treatment for Alphomelon christerhanssoni [file zookeys.1175.105068-treatment10.xml]

<!DOCTYPE tp:taxon-treatment
  PUBLIC "-//TaxonX//DTD Taxonomic Treatment Publishing DTD v0 20100105//EN" "tax-treatment-NSO.dtd">
<tp:taxon-treatment xmlns:tp="http://www.plazi.org/taxpub"><tp:treatment-meta><kwd-group><label>Taxon classification</label><kwd>
                <named-content content-type="kingdom">Animalia</named-content>
              </kwd><kwd>
                <named-content content-type="order">Hymenoptera</named-content>
              </kwd><kwd>
                <named-content content-type="family">Braconidae</named-content>
              </kwd></kwd-group><mixed-citation publication-type="journal"><person-group><name><surname>Fernandez-Triana</surname><given-names>Jose L.</given-names></name><name><surname>Shimbori</surname><given-names>Eduardo M.</given-names></name><name><surname>Whitfield</surname><given-names>James B.</given-names></name><name><surname>Penteado-Dias</surname><given-names>Angelica M.</given-names></name><name><surname>Shaw</surname><given-names>Scott R.</given-names></name><name><surname>Boudreault</surname><given-names>Caroline</given-names></name><name><surname>Sones</surname><given-names>Jayme</given-names></name><name><surname>Perez</surname><given-names>Kate</given-names></name><name><surname>Brown</surname><given-names>Allison</given-names></name><name><surname>Manjunath</surname><given-names>Ramya</given-names></name><name><surname>Burns</surname><given-names>John M.</given-names></name><name><surname>Hebert</surname><given-names>P. D. N.</given-names></name><name><surname>Smith</surname><given-names>M. Alex</given-names></name><name><surname>Hallwachs</surname><given-names>Winnifred</given-names></name><name><surname>Janzen</surname><given-names>Daniel H.</given-names></name></person-group><article-title>﻿A revision of the parasitoid wasp genus <italic><tp:taxon-name><tp:taxon-name-part taxon-name-part-type="genus" reg="Alphomelon">Alphomelon</tp:taxon-name-part></tp:taxon-name></italic> Mason with the description of 30 new species (<tp:taxon-name><tp:taxon-name-part taxon-name-part-type="order">Hymenoptera</tp:taxon-name-part></tp:taxon-name>, <tp:taxon-name><tp:taxon-name-part taxon-name-part-type="family">Braconidae</tp:taxon-name-part></tp:taxon-name>)</article-title><source>Zookeys</source><day>16</day><month>08</month><year>2023</year><volume>1175</volume><fpage>5</fpage><lpage>162</lpage><pub-id pub-id-type="doi">10.3897/zookeys.1175.105068</pub-id></mixed-citation></tp:treatment-meta><tp:nomenclature><label>﻿</label><tp:taxon-name>
              <object-id xmlns:xlink="http://www.w3.org/1999/xlink" content-type="arpha" xlink:type="simple">A9E44B3C-5F76-5C02-848D-343A8C249C24</object-id>
              <tp:taxon-name-part taxon-name-part-type="genus" reg="Alphomelon">Alphomelon</tp:taxon-name-part>
              <tp:taxon-name-part taxon-name-part-type="species" reg="christerhanssoni">christerhanssoni</tp:taxon-name-part>
              <object-id xmlns:xlink="http://www.w3.org/1999/xlink" content-type="zoobank" xlink:type="simple">https://zoobank.org/FD3052CE-87E2-4C87-8AC7-F989B25F0C5E</object-id>
            </tp:taxon-name><tp:taxon-authority>Fernandez-Triana &amp; Shimbori</tp:taxon-authority><tp:taxon-status xmlns:xlink="http://www.w3.org/1999/xlink" xlink:type="simple">sp. nov.</tp:taxon-status><xref ref-type="fig" rid="F17">Figs 17A–G</xref><xref ref-type="fig" rid="F94">, 94A</xref></tp:nomenclature><tp:treatment-sec sec-type="type material" id="SECID0ERZDK"><title>Type material.</title><p><bold><italic>Holotype</italic>.</bold> Costa Rica • Female, <named-content xmlns:xlink="http://www.w3.org/1999/xlink" content-type="dwc:institutional_code" xlink:title="Canadian National Collection of insects, arachnids and nematodes, Ottawa, Canada" xlink:href="http://grbio.org/institution/canadian-national-collection-insects-arachnids-and-nematodes" xlink:type="simple">CNC</named-content>; Alajuela, Area de Conservación Guanacaste, Sector Rincon Rain Forest, Quebrada Escondida, <named-content xmlns:xlink="http://www.w3.org/1999/xlink" content-type="dwc:verbatimCoordinates" xlink:type="simple"><named-content content-type="geo-json" specific-use="{&#34;type&#34;:&#34;Point&#34;,&#34;coordinates&#34;:[-85.274861,10.899281]}" id="NCID0ED1DK" xlink:type="simple">10°53'57.41"N, 85°16'29.50"W</named-content></named-content>, 420m; 21.III.2013; ex. <italic><tp:taxon-name><tp:taxon-name-part taxon-name-part-type="genus" reg="Carystina">Carystina</tp:taxon-name-part><tp:taxon-name-part taxon-name-part-type="species" reg="aurifer">aurifer</tp:taxon-name-part></tp:taxon-name></italic>; coll. Pablo Umana Calderon; Voucher code: CNC308752; Host voucher code: 13-SRNP-41090.</p><p><bold><italic>Paratypes</italic>.</bold> Costa Rica • 63 females, 6 males, <named-content xmlns:xlink="http://www.w3.org/1999/xlink" content-type="dwc:institutional_code" xlink:title="Canadian National Collection of insects, arachnids and nematodes, Ottawa, Canada" xlink:href="http://grbio.org/institution/canadian-national-collection-insects-arachnids-and-nematodes" xlink:type="simple">CNC</named-content>; DHJPAR0051210, DHJPAR0051778, DHJPAR0038130, DHJPAR0034208, CNC308762, CNC308761, CNC308763, CNC308764, CNC308765, CNC308766, CNC308767, CNC308768, CNC308769, CNC308770, CNC308771, CNC308772, CNC308773, CNC308774, CNC308775, CNC308776, CNC308777, CNC308778, CNC308779, CNC308780, CNC308781 (additional specimens in a gel capsule associated with that specimen), CNC308782, DHJPAR0052972, CNC308753, CNC308754, CNC308755, CNC308756, CNC308757 (additional specimens in a gel capsule associated with that specimen), DHJPAR0041775, DHJPAR0038131, CNC308786, CNC308783 (additional specimens in a gel capsule associated with that specimen), DHJPAR0038970, DHJPAR0030718, DHJPAR0041792, DHJPAR0047129, CNC308784, CNC308785 (additional specimens in a gel capsule associated with that specimen), CNC958829, CNC958831, CNC958830, CNC958832 (additional specimens in a gel capsule associated with that specimen), DHJPAR0039878, DHJPAR0055257, CNC308787, CNC308788, CNC308789, CNC308790, CNC308791, CNC308792, CNC308793, CNC308794, CNC308795, DHJPAR0053105, CNC308800, CNC308801, DHJPAR0020200, CNC308796, CNC308797, DHJPAR0053730, CNC308798, CNC308799, DHJPAR0054626, CNC308802, CNC308803.</p><fig id="F17" position="float" orientation="portrait"><object-id xmlns:xlink="http://www.w3.org/1999/xlink" content-type="doi" xlink:type="simple">10.3897/zookeys.1175.105068.figure17</object-id><object-id xmlns:xlink="http://www.w3.org/1999/xlink" content-type="arpha" xlink:type="simple">17B43F55-03DA-5113-B909-17AC9869A250</object-id><label>Figure 17.</label><caption><p><italic><tp:taxon-name><tp:taxon-name-part taxon-name-part-type="genus" reg="Alphomelon">Alphomelon</tp:taxon-name-part><tp:taxon-name-part taxon-name-part-type="species" reg="christerhanssoni">christerhanssoni</tp:taxon-name-part></tp:taxon-name></italic> Fernandez-Triana &amp; Shimbori holotype female CNC308752 <bold>A</bold> head, lateral <bold>B</bold> habitus, lateral <bold>C</bold> head, frontal <bold>D</bold> ovipositor, lateral <bold>E</bold> wings, <bold>F</bold> propodeum and metasoma, dorsal <bold>G</bold> mesosoma, dorsal.</p></caption><graphic xmlns:xlink="http://www.w3.org/1999/xlink" xlink:href="zookeys-1175-005_article-105068__-g017.jpg" position="float" orientation="portrait" xlink:type="simple" id="oo_893119.jpg"><uri content-type="original_file" xlink:type="simple">https://binary.pensoft.net/fig/893119</uri></graphic></fig></tp:treatment-sec><tp:treatment-sec sec-type="distribution" id="SECID0EE3DK"><title>Distribution.</title><p>Costa Rica (<abbrev xmlns:xlink="http://www.w3.org/1999/xlink" xlink:title="Área de Conservación Guanacaste" id="ABBRID0EK3DK" xlink:type="simple">ACG</abbrev>).</p></tp:treatment-sec><tp:treatment-sec sec-type="biology" id="SECID0EO3DK"><title>Biology.</title><p>Gregarious, reared from <italic><tp:taxon-name><tp:taxon-name-part taxon-name-part-type="genus" reg="Aides">Aides</tp:taxon-name-part><tp:taxon-name-part taxon-name-part-type="species" reg="brino">brino</tp:taxon-name-part></tp:taxon-name></italic>, <italic><tp:taxon-name><tp:taxon-name-part taxon-name-part-type="genus" reg="Carystina">Carystina</tp:taxon-name-part><tp:taxon-name-part taxon-name-part-type="species" reg="aurifer">aurifer</tp:taxon-name-part></tp:taxon-name></italic>, and <italic><tp:taxon-name><tp:taxon-name-part taxon-name-part-type="genus" reg="Dubiella">Dubiella</tp:taxon-name-part><tp:taxon-name-part taxon-name-part-type="species" reg="belpa">belpa</tp:taxon-name-part></tp:taxon-name></italic>.</p></tp:treatment-sec><tp:treatment-sec sec-type="DNA barcoding" id="SECID0EV4DK"><title>DNA barcoding.</title><p><abbrev xmlns:xlink="http://www.w3.org/1999/xlink" xlink:title="Barcode Index Number" id="ABBRID0E24DK" xlink:type="simple">BIN</abbrev><ext-link xmlns:xlink="http://www.w3.org/1999/xlink" xlink:href="http://boldsystems.org/index.php/Public_BarcodeCluster?clusteruri=BOLD:AAB0787" ext-link-type="uri" xlink:type="simple">BOLD:AAB0787</ext-link>.</p></tp:treatment-sec><tp:treatment-sec sec-type="etymology" id="SECID0EE5DK"><title>Etymology.</title><p>Named after Mr. Christer Hansson in honor of his dedication to the taxonomy of the <tp:taxon-name><tp:taxon-name-part taxon-name-part-type="family">Eulophidae</tp:taxon-name-part></tp:taxon-name> (<tp:taxon-name><tp:taxon-name-part taxon-name-part-type="superfamily">Chalcidoidea</tp:taxon-name-part></tp:taxon-name>) of Costa Rica.</p></tp:treatment-sec><tp:treatment-sec sec-type="description" id="SECID0EU5DK"><title>Diagnostic description.</title><p>White patch on gena: extending to occiput and onto clypeus. Tegula/humeral complex color: yellow/ partially yellow and partially brown. Mesonotum color: mostly dark brown to black. Metasoma color: mostly black or dark brown. Tarsal claws spines: 1. Pterostigma shape: comparatively more elongate, its length ≥ 3.0× its central height and more triangular with its two lower margins more or less straight. T1 sculpture: entirely to mostly smooth. T1 central ridge: clearly marked by two raised carinae. T2 sculpture: entirely to mostly smooth. Ovipositor sheaths length: longer than first segment of metatarsus. Body length: 3.6–3.9 mm. Fore wing length: 3.4–3.8 mm.</p></tp:treatment-sec><tp:treatment-sec><!--Section generated to contain objects referenced in tp:taxon-treatment.--><fig id="F94" position="float" orientation="portrait"><object-id xmlns:xlink="http://www.w3.org/1999/xlink" content-type="doi" xlink:type="simple">10.3897/zookeys.1175.105068.figure94</object-id><object-id xmlns:xlink="http://www.w3.org/1999/xlink" content-type="arpha" xlink:type="simple">F5FF5F22-EDCC-5E61-AFCA-F409DC041882</object-id><label>Figure 94.</label><caption><p>Parasite cocoons <bold>A</bold><italic><tp:taxon-name><tp:taxon-name-part taxon-name-part-type="genus" reg="Alphomelon">Alphomelon</tp:taxon-name-part><tp:taxon-name-part taxon-name-part-type="species" reg="christerhanssoni">christerhanssoni</tp:taxon-name-part></tp:taxon-name></italic> 16-SRNP-65052-DHJ488258 <bold>B</bold><italic><tp:taxon-name><tp:taxon-name-part taxon-name-part-type="genus" reg="Alphomelon">Alphomelon</tp:taxon-name-part><tp:taxon-name-part taxon-name-part-type="species" reg="diniamartinezae">diniamartinezae</tp:taxon-name-part></tp:taxon-name></italic> 15-SRNP-30195-DHJ803603.</p></caption><graphic xmlns:xlink="http://www.w3.org/1999/xlink" xlink:href="zookeys-1175-005_article-105068__-g094.jpg" position="float" orientation="portrait" xlink:type="simple" id="oo_893196.jpg"><uri content-type="original_file" xlink:type="simple">https://binary.pensoft.net/fig/893196</uri></graphic></fig></tp:treatment-sec></tp:taxon-treatment>
