# Supplementary material for: ﻿A revision of the parasitoid wasp genus Alphomelon Mason with the description of 30 new species (Hymenoptera, Braconidae)
Source: Zookeys. 2023 Aug 16;1175:5–162. doi: 10.3897/zookeys.1175.105068 (PMC10448698; doi:10.3897/zookeys.1175.105068)
Supplement: XML Treatment for Alphomelon citroloma [file zookeys.1175.105068-treatment11.xml]

<!DOCTYPE tp:taxon-treatment
  PUBLIC "-//TaxonX//DTD Taxonomic Treatment Publishing DTD v0 20100105//EN" "tax-treatment-NSO.dtd">
<tp:taxon-treatment xmlns:tp="http://www.plazi.org/taxpub"><tp:treatment-meta><kwd-group><label>Taxon classification</label><kwd>
                <named-content content-type="kingdom">Animalia</named-content>
              </kwd><kwd>
                <named-content content-type="order">Hymenoptera</named-content>
              </kwd><kwd>
                <named-content content-type="family">Braconidae</named-content>
              </kwd></kwd-group><mixed-citation publication-type="journal"><person-group><name><surname>Fernandez-Triana</surname><given-names>Jose L.</given-names></name><name><surname>Shimbori</surname><given-names>Eduardo M.</given-names></name><name><surname>Whitfield</surname><given-names>James B.</given-names></name><name><surname>Penteado-Dias</surname><given-names>Angelica M.</given-names></name><name><surname>Shaw</surname><given-names>Scott R.</given-names></name><name><surname>Boudreault</surname><given-names>Caroline</given-names></name><name><surname>Sones</surname><given-names>Jayme</given-names></name><name><surname>Perez</surname><given-names>Kate</given-names></name><name><surname>Brown</surname><given-names>Allison</given-names></name><name><surname>Manjunath</surname><given-names>Ramya</given-names></name><name><surname>Burns</surname><given-names>John M.</given-names></name><name><surname>Hebert</surname><given-names>P. D. N.</given-names></name><name><surname>Smith</surname><given-names>M. Alex</given-names></name><name><surname>Hallwachs</surname><given-names>Winnifred</given-names></name><name><surname>Janzen</surname><given-names>Daniel H.</given-names></name></person-group><article-title>﻿A revision of the parasitoid wasp genus <italic><tp:taxon-name><tp:taxon-name-part taxon-name-part-type="genus" reg="Alphomelon">Alphomelon</tp:taxon-name-part></tp:taxon-name></italic> Mason with the description of 30 new species (<tp:taxon-name><tp:taxon-name-part taxon-name-part-type="order">Hymenoptera</tp:taxon-name-part></tp:taxon-name>, <tp:taxon-name><tp:taxon-name-part taxon-name-part-type="family">Braconidae</tp:taxon-name-part></tp:taxon-name>)</article-title><source>Zookeys</source><day>16</day><month>08</month><year>2023</year><volume>1175</volume><fpage>5</fpage><lpage>162</lpage><pub-id pub-id-type="doi">10.3897/zookeys.1175.105068</pub-id></mixed-citation></tp:treatment-meta><tp:nomenclature><label>﻿</label><tp:taxon-name>
              <object-id xmlns:xlink="http://www.w3.org/1999/xlink" content-type="arpha" xlink:type="simple">16B7ECD1-DD5E-545A-AE56-AA72BAFCF96D</object-id>
              <tp:taxon-name-part taxon-name-part-type="genus" reg="Alphomelon">Alphomelon</tp:taxon-name-part>
              <tp:taxon-name-part taxon-name-part-type="species" reg="citroloma">citroloma</tp:taxon-name-part>
            </tp:taxon-name><tp:taxon-authority>Deans, 2003</tp:taxon-authority><xref ref-type="fig" rid="F18">Figs 18A–E</xref><xref ref-type="fig" rid="F19">, 19A–C</xref><xref ref-type="fig" rid="F20">, 20A–F</xref></tp:nomenclature><tp:treatment-sec sec-type="distribution" id="SECID0EKAEK"><title>Distribution.</title><p>Argentina, Belize*, Bolivia, Brazil (PE, RJ, RO), Costa Rica, Ecuador, Panama, Paraguay, Peru*, Trinidad &amp; Tobago, Venezuela.</p></tp:treatment-sec><tp:treatment-sec sec-type="biology" id="SECID0EPAEK"><title>Biology.</title><p>No data.</p></tp:treatment-sec><tp:treatment-sec sec-type="DNA barcoding" id="SECID0EUAEK"><title>DNA barcoding.</title><p>No <abbrev xmlns:xlink="http://www.w3.org/1999/xlink" xlink:title="Barcode Index Number" id="ABBRID0E1AEK" xlink:type="simple">BIN</abbrev> but four partial barcodes (109–234 bp) available.</p></tp:treatment-sec><tp:treatment-sec sec-type="notes" id="SECID0E5AEK"><title>Notes.</title><p>In the <named-content xmlns:xlink="http://www.w3.org/1999/xlink" content-type="dwc:institutional_code" xlink:title="Canadian National Collection of insects, arachnids and nematodes, Ottawa, Canada" xlink:href="http://grbio.org/institution/canadian-national-collection-insects-arachnids-and-nematodes" xlink:type="simple">CNC</named-content> collection many specimens from Central and South America look morphologically similar to <italic><tp:taxon-name><tp:taxon-name-part taxon-name-part-type="genus" reg="Alphomelon">A.</tp:taxon-name-part><tp:taxon-name-part taxon-name-part-type="species" reg="citroloma">citroloma</tp:taxon-name-part></tp:taxon-name></italic>. However, they differ in coloration, sculpture of T2, and the number of spines on the tarsal claws. We suspect additional cryptic species may be discovered in the future when the South American fauna is better studied and more DNA barcodes become available.</p></tp:treatment-sec><tp:treatment-sec sec-type="material" id="SECID0ETBEK"><title>Other specimens examined.</title><p>(79 females, 72 males, 1 sex unknown): CNC280515, CNCHYM 00019, CNCHYM 00016, CNCHYM 00018, CNCHYM 00012, CNCHYM 00013, CNCHYM 00014, CNCHYM 00015, CNCH0686, CNC704128, CNC704129, CNC704130, CNC704131, CNC704132, CNC704133, CNC704134, CNC704135, CNC704136, CNC704137, CNC704138, CNC704139, CNC704140, CNC704141, CNC704142, CNC704143, CNC704144, CNC704145, CNC704146, CNC704147, CNC704148, CNC704149, CNC704150, CNC704151, CNC704152, CNC704153, CNC704154, CNC704155, CNC704156, CNC704157, CNC704158, CNC704159, CNC704160, CNC704161, CNC704162, CNC704163, CNC704164, CNC704165, CNC704166, CNC704167, CNC704168, CNC704169, CNC704170, CNC704171, CNC704172, CNC704173, CNC704174, CNC704175, CNC704176, CNC704177, CNC704178, CNC704179, CNC704180, CNC704181, CNC704182, CNC704183, CNC704184, CNC704185, CNC704186, CNC704187, CNC704188, CNC704189, CNC704190, CNC704191, CNC704192, CNC704193, CNC704194, CNC704195, CNC704196, CNC704197, CNC704198, CNC704199, CNC704200, CNC704201, CNC704202, CNC704203, CNC704204, CNC704205, CNC704206, CNC704207, CNC704208, CNC704209, CNC704210, CNC704211, CNC704212, CNC704213, CNC704214, CNC704215, CNC704216, CNC704217, CNC704218, CNC704219, CNC704220, CNC704221, CNC704222, CNC704223, CNC704224, CNC704225, CNC704226, CNC704227, CNC704228, CNC704229, CNC704230, CNC704231, CNC704232, CNC704233, CNC704234, CNC704235, CNC704236, CNC704237, CNC704238, CNC704239, CNC704240, CNC704241, CNC704242, CNC704243, CNC704244, CNC704245, CNC704246, CNC704247, CNC704248, CNC704249, CNC704250, CNC704251, CNC704252, CNC704253, CNC704670, CNC704671, CNC704672, CNC704673, CNC704674, CNC704675, CNC704676, CNC704677, CNC704678, CNC704679, CNC704680, CNC704681, CNC704682, CNC704685, CNC704686, CNC704687, CNC1065904.</p><fig id="F18" position="float" orientation="portrait"><object-id xmlns:xlink="http://www.w3.org/1999/xlink" content-type="doi" xlink:type="simple">10.3897/zookeys.1175.105068.figure18</object-id><object-id xmlns:xlink="http://www.w3.org/1999/xlink" content-type="arpha" xlink:type="simple">90DFB29E-4519-5504-AFAE-E8624584085D</object-id><label>Figure 18.</label><caption><p><italic><tp:taxon-name><tp:taxon-name-part taxon-name-part-type="genus" reg="Alphomelon">Alphomelon</tp:taxon-name-part><tp:taxon-name-part taxon-name-part-type="species" reg="citroloma">citroloma</tp:taxon-name-part></tp:taxon-name></italic> Deans female CNC704170 <bold>A</bold> habitus, lateral <bold>B</bold> head, frontal <bold>C</bold> fore wing <bold>D</bold> propodeum and metasoma, dorsal <bold>E</bold> mesosoma, dorsal.</p></caption><graphic xmlns:xlink="http://www.w3.org/1999/xlink" xlink:href="zookeys-1175-005_article-105068__-g018.jpg" position="float" orientation="portrait" xlink:type="simple" id="oo_893120.jpg"><uri content-type="original_file" xlink:type="simple">https://binary.pensoft.net/fig/893120</uri></graphic></fig><fig id="F19" position="float" orientation="portrait"><object-id xmlns:xlink="http://www.w3.org/1999/xlink" content-type="doi" xlink:type="simple">10.3897/zookeys.1175.105068.figure19</object-id><object-id xmlns:xlink="http://www.w3.org/1999/xlink" content-type="arpha" xlink:type="simple">CB651441-12C5-59B5-9F24-47D8B8A049DA</object-id><label>Figure 19.</label><caption><p><italic><tp:taxon-name><tp:taxon-name-part taxon-name-part-type="genus" reg="Alphomelon">Alphomelon</tp:taxon-name-part><tp:taxon-name-part taxon-name-part-type="species" reg="citroloma">citroloma</tp:taxon-name-part></tp:taxon-name></italic> Deans holotype female USNMENT00828298 <bold>A</bold> close-up of habitus, lateral <bold>B</bold> habitus, dorsal <bold>C</bold> habitus, lateral.</p></caption><graphic xmlns:xlink="http://www.w3.org/1999/xlink" xlink:href="zookeys-1175-005_article-105068__-g019.jpg" position="float" orientation="portrait" xlink:type="simple" id="oo_893121.jpg"><uri content-type="original_file" xlink:type="simple">https://binary.pensoft.net/fig/893121</uri></graphic></fig><fig id="F20" position="float" orientation="portrait"><object-id xmlns:xlink="http://www.w3.org/1999/xlink" content-type="doi" xlink:type="simple">10.3897/zookeys.1175.105068.figure20</object-id><object-id xmlns:xlink="http://www.w3.org/1999/xlink" content-type="arpha" xlink:type="simple">BD5C8840-4480-5CB5-8D72-3F16E0207627</object-id><label>Figure 20.</label><caption><p><italic><tp:taxon-name><tp:taxon-name-part taxon-name-part-type="genus" reg="Alphomelon">Alphomelon</tp:taxon-name-part><tp:taxon-name-part taxon-name-part-type="species" reg="citroloma">citroloma</tp:taxon-name-part></tp:taxon-name></italic> Deans male CNCHYM 00019 <bold>A</bold> habitus, lateral <bold>B</bold> head, frontal <bold>C</bold> wings <bold>D</bold> head, fronto-lateral <bold>E</bold> metasoma, dorsal <bold>F</bold> mesosoma, dorsal.</p></caption><graphic xmlns:xlink="http://www.w3.org/1999/xlink" xlink:href="zookeys-1175-005_article-105068__-g020.jpg" position="float" orientation="portrait" xlink:type="simple" id="oo_893122.jpg"><uri content-type="original_file" xlink:type="simple">https://binary.pensoft.net/fig/893122</uri></graphic></fig></tp:treatment-sec></tp:taxon-treatment>
