# Supplementary material for: ﻿A revision of the parasitoid wasp genus Alphomelon Mason with the description of 30 new species (Hymenoptera, Braconidae)
Source: Zookeys. 2023 Aug 16;1175:5–162. doi: 10.3897/zookeys.1175.105068 (PMC10448698; doi:10.3897/zookeys.1175.105068)
Supplement: XML Treatment for Alphomelon conforme [file zookeys.1175.105068-treatment12.xml]

<!DOCTYPE tp:taxon-treatment
  PUBLIC "-//TaxonX//DTD Taxonomic Treatment Publishing DTD v0 20100105//EN" "tax-treatment-NSO.dtd">
<tp:taxon-treatment xmlns:tp="http://www.plazi.org/taxpub"><tp:treatment-meta><kwd-group><label>Taxon classification</label><kwd>
                <named-content content-type="kingdom">Animalia</named-content>
              </kwd><kwd>
                <named-content content-type="order">Hymenoptera</named-content>
              </kwd><kwd>
                <named-content content-type="family">Braconidae</named-content>
              </kwd></kwd-group><mixed-citation publication-type="journal"><person-group><name><surname>Fernandez-Triana</surname><given-names>Jose L.</given-names></name><name><surname>Shimbori</surname><given-names>Eduardo M.</given-names></name><name><surname>Whitfield</surname><given-names>James B.</given-names></name><name><surname>Penteado-Dias</surname><given-names>Angelica M.</given-names></name><name><surname>Shaw</surname><given-names>Scott R.</given-names></name><name><surname>Boudreault</surname><given-names>Caroline</given-names></name><name><surname>Sones</surname><given-names>Jayme</given-names></name><name><surname>Perez</surname><given-names>Kate</given-names></name><name><surname>Brown</surname><given-names>Allison</given-names></name><name><surname>Manjunath</surname><given-names>Ramya</given-names></name><name><surname>Burns</surname><given-names>John M.</given-names></name><name><surname>Hebert</surname><given-names>P. D. N.</given-names></name><name><surname>Smith</surname><given-names>M. Alex</given-names></name><name><surname>Hallwachs</surname><given-names>Winnifred</given-names></name><name><surname>Janzen</surname><given-names>Daniel H.</given-names></name></person-group><article-title>﻿A revision of the parasitoid wasp genus <italic><tp:taxon-name><tp:taxon-name-part taxon-name-part-type="genus" reg="Alphomelon">Alphomelon</tp:taxon-name-part></tp:taxon-name></italic> Mason with the description of 30 new species (<tp:taxon-name><tp:taxon-name-part taxon-name-part-type="order">Hymenoptera</tp:taxon-name-part></tp:taxon-name>, <tp:taxon-name><tp:taxon-name-part taxon-name-part-type="family">Braconidae</tp:taxon-name-part></tp:taxon-name>)</article-title><source>Zookeys</source><day>16</day><month>08</month><year>2023</year><volume>1175</volume><fpage>5</fpage><lpage>162</lpage><pub-id pub-id-type="doi">10.3897/zookeys.1175.105068</pub-id></mixed-citation></tp:treatment-meta><tp:nomenclature><label>﻿</label><tp:taxon-name>
              <object-id xmlns:xlink="http://www.w3.org/1999/xlink" content-type="arpha" xlink:type="simple">DD36FCA1-82C2-58AF-A3ED-0AB3722791B9</object-id>
              <tp:taxon-name-part taxon-name-part-type="genus" reg="Alphomelon">Alphomelon</tp:taxon-name-part>
              <tp:taxon-name-part taxon-name-part-type="species" reg="conforme">conforme</tp:taxon-name-part>
            </tp:taxon-name><tp:taxon-authority>(Muesebeck, 1958)</tp:taxon-authority><xref ref-type="fig" rid="F21">Fig. 21A–H</xref></tp:nomenclature><tp:treatment-sec sec-type="distribution" id="SECID0EFGEK"><title>Distribution.</title><p>Brazil (RJ), Costa Rica, Venezuela; specimens collected in rainforest sites.</p></tp:treatment-sec><tp:treatment-sec sec-type="biology" id="SECID0EKGEK"><title>Biology.</title><p>Gregarious, reared from unidentified hesperiine feeding on <tp:taxon-name><tp:taxon-name-part taxon-name-part-type="family">Cannaceae</tp:taxon-name-part></tp:taxon-name> in Venezuela and unidentified hesperiine feeding on <tp:taxon-name><tp:taxon-name-part taxon-name-part-type="family">Poaceae</tp:taxon-name-part></tp:taxon-name> in Costa Rica.</p><fig id="F21" position="float" orientation="portrait"><object-id xmlns:xlink="http://www.w3.org/1999/xlink" content-type="doi" xlink:type="simple">10.3897/zookeys.1175.105068.figure21</object-id><object-id xmlns:xlink="http://www.w3.org/1999/xlink" content-type="arpha" xlink:type="simple">814E4296-6BC5-5C02-8E44-E8EC48055860</object-id><label>Figure 21.</label><caption><p><italic><tp:taxon-name><tp:taxon-name-part taxon-name-part-type="genus" reg="Alphomelon">Alphomelon</tp:taxon-name-part><tp:taxon-name-part taxon-name-part-type="species" reg="conforme">conforme</tp:taxon-name-part></tp:taxon-name></italic> (Muesebeck) female from <named-content xmlns:xlink="http://www.w3.org/1999/xlink" content-type="dwc:institutional_code" xlink:title="American Entomological Institute Collection" xlink:href="http://grbio.org/institution/american-entomological-institute-0" xlink:type="simple">AEIC</named-content><bold>A</bold> head, dorsal <bold>B</bold> habitus, lateral <bold>C</bold> head, frontal <bold>D</bold> wings <bold>E</bold> antenna, ventral <bold>F</bold> mesosoma, dorsal <bold>G</bold> metasoma, dorsal <bold>H</bold> hind leg.</p></caption><graphic xmlns:xlink="http://www.w3.org/1999/xlink" xlink:href="zookeys-1175-005_article-105068__-g021.jpg" position="float" orientation="portrait" xlink:type="simple" id="oo_893123.jpg"><uri content-type="original_file" xlink:type="simple">https://binary.pensoft.net/fig/893123</uri></graphic></fig></tp:treatment-sec><tp:treatment-sec sec-type="DNA barcoding" id="SECID0EGIEK"><title>DNA barcoding.</title><p>Not available.</p></tp:treatment-sec></tp:taxon-treatment>
