# Supplementary material for: ﻿A revision of the parasitoid wasp genus Alphomelon Mason with the description of 30 new species (Hymenoptera, Braconidae)
Source: Zookeys. 2023 Aug 16;1175:5–162. doi: 10.3897/zookeys.1175.105068 (PMC10448698; doi:10.3897/zookeys.1175.105068)
Supplement: XML Treatment for Alphomelon crocostethus [file zookeys.1175.105068-treatment13.xml]

<!DOCTYPE tp:taxon-treatment
  PUBLIC "-//TaxonX//DTD Taxonomic Treatment Publishing DTD v0 20100105//EN" "tax-treatment-NSO.dtd">
<tp:taxon-treatment xmlns:tp="http://www.plazi.org/taxpub"><tp:treatment-meta><kwd-group><label>Taxon classification</label><kwd>
                <named-content content-type="kingdom">Animalia</named-content>
              </kwd><kwd>
                <named-content content-type="order">Hymenoptera</named-content>
              </kwd><kwd>
                <named-content content-type="family">Braconidae</named-content>
              </kwd></kwd-group><mixed-citation publication-type="journal"><person-group><name><surname>Fernandez-Triana</surname><given-names>Jose L.</given-names></name><name><surname>Shimbori</surname><given-names>Eduardo M.</given-names></name><name><surname>Whitfield</surname><given-names>James B.</given-names></name><name><surname>Penteado-Dias</surname><given-names>Angelica M.</given-names></name><name><surname>Shaw</surname><given-names>Scott R.</given-names></name><name><surname>Boudreault</surname><given-names>Caroline</given-names></name><name><surname>Sones</surname><given-names>Jayme</given-names></name><name><surname>Perez</surname><given-names>Kate</given-names></name><name><surname>Brown</surname><given-names>Allison</given-names></name><name><surname>Manjunath</surname><given-names>Ramya</given-names></name><name><surname>Burns</surname><given-names>John M.</given-names></name><name><surname>Hebert</surname><given-names>P. D. N.</given-names></name><name><surname>Smith</surname><given-names>M. Alex</given-names></name><name><surname>Hallwachs</surname><given-names>Winnifred</given-names></name><name><surname>Janzen</surname><given-names>Daniel H.</given-names></name></person-group><article-title>﻿A revision of the parasitoid wasp genus <italic><tp:taxon-name><tp:taxon-name-part taxon-name-part-type="genus" reg="Alphomelon">Alphomelon</tp:taxon-name-part></tp:taxon-name></italic> Mason with the description of 30 new species (<tp:taxon-name><tp:taxon-name-part taxon-name-part-type="order">Hymenoptera</tp:taxon-name-part></tp:taxon-name>, <tp:taxon-name><tp:taxon-name-part taxon-name-part-type="family">Braconidae</tp:taxon-name-part></tp:taxon-name>)</article-title><source>Zookeys</source><day>16</day><month>08</month><year>2023</year><volume>1175</volume><fpage>5</fpage><lpage>162</lpage><pub-id pub-id-type="doi">10.3897/zookeys.1175.105068</pub-id></mixed-citation></tp:treatment-meta><tp:nomenclature><label>﻿</label><tp:taxon-name>
              <object-id xmlns:xlink="http://www.w3.org/1999/xlink" content-type="arpha" xlink:type="simple">3B5F1F0D-3B2B-517C-B68D-18B3D0A4FE94</object-id>
              <tp:taxon-name-part taxon-name-part-type="genus" reg="Alphomelon">Alphomelon</tp:taxon-name-part>
              <tp:taxon-name-part taxon-name-part-type="species" reg="crocostethus">crocostethus</tp:taxon-name-part>
            </tp:taxon-name><tp:taxon-authority>Deans, 2003</tp:taxon-authority><xref ref-type="fig" rid="F22">Figs 22A–F</xref><xref ref-type="fig" rid="F23">, 23A–F</xref><xref ref-type="fig" rid="F24">, 24A–D</xref></tp:nomenclature><tp:treatment-sec sec-type="distribution" id="SECID0E3JEK"><title>Distribution.</title><p>Argentina*, Bolivia, Brazil (DF*, ES, MG, PE*, RJ, RN*, SP*), Colombia, Dominican Republic*, Jamaica, Peru*, Puerto Rico.</p></tp:treatment-sec><tp:treatment-sec sec-type="biology" id="SECID0EBKEK"><title>Biology.</title><p>Solitary, reared from unidentified hesperiid on sugar cane <italic><tp:taxon-name><tp:taxon-name-part taxon-name-part-type="genus" reg="Saccharum">Saccharum</tp:taxon-name-part><tp:taxon-name-part taxon-name-part-type="species" reg="officinarum">officinarum</tp:taxon-name-part></tp:taxon-name></italic> (<xref ref-type="bibr" rid="B3">Deans et al. 2003</xref>).</p></tp:treatment-sec><tp:treatment-sec sec-type="DNA barcoding" id="SECID0EWKEK"><title>DNA barcoding.</title><p><abbrev xmlns:xlink="http://www.w3.org/1999/xlink" xlink:title="Barcode Index Number" id="ABBRID0E3KEK" xlink:type="simple">BIN</abbrev><ext-link xmlns:xlink="http://www.w3.org/1999/xlink" xlink:href="http://boldsystems.org/index.php/Public_BarcodeCluster?clusteruri=BOLD:AAZ9859" ext-link-type="uri" xlink:type="simple">BOLD:AAZ9859</ext-link>.</p></tp:treatment-sec><tp:treatment-sec sec-type="notes" id="SECID0EFLEK"><title>Notes.</title><p>The specimens we examined are very variable and it is likely that there are several species within what is currently considered <italic><tp:taxon-name><tp:taxon-name-part taxon-name-part-type="genus" reg="Alphomelon">A.</tp:taxon-name-part><tp:taxon-name-part taxon-name-part-type="species" reg="crocostethus">crocostethus</tp:taxon-name-part></tp:taxon-name></italic>. The Caribbean specimens have darker legs, mesosoma and metasoma; T1 with stronger sculpture (near posterior margins); and T1 petiolar ridge tends to be larger and wider. The South American specimens vary considerably, but usually have paler colored legs, mesosoma, and metasoma; T1 with weaker sculpture; and T1 petiolar ridge shorter, narrower, and usually less well defined. However, there are exceptions, sometimes from the same locality (such as in Brazil, where most of the material we have examined was collected). Besides morphology, DNA barcoding supports more than one species, although only four specimens (three with partial barcodes) are available. Until more specimens and sequences from South America are available for study, we think is best to keep a single species, but future work will certainly reveal more within what appears to be a species complex.</p><fig id="F22" position="float" orientation="portrait"><object-id xmlns:xlink="http://www.w3.org/1999/xlink" content-type="doi" xlink:type="simple">10.3897/zookeys.1175.105068.figure22</object-id><object-id xmlns:xlink="http://www.w3.org/1999/xlink" content-type="arpha" xlink:type="simple">3B2FD14A-4358-5747-A821-15FB121D663C</object-id><label>Figure 22.</label><caption><p><italic><tp:taxon-name><tp:taxon-name-part taxon-name-part-type="genus" reg="Alphomelon">Alphomelon</tp:taxon-name-part><tp:taxon-name-part taxon-name-part-type="species" reg="crocostethus">crocostethus</tp:taxon-name-part></tp:taxon-name></italic> Deans female CNC704257 <bold>A</bold> habitus, lateral <bold>B</bold> head, frontal <bold>C</bold> antenna, lateral <bold>D</bold> wings <bold>E</bold> propodeum and metasoma, dorsal <bold>F</bold> mesosoma, dorsal.</p></caption><graphic xmlns:xlink="http://www.w3.org/1999/xlink" xlink:href="zookeys-1175-005_article-105068__-g022.jpg" position="float" orientation="portrait" xlink:type="simple" id="oo_893124.jpg"><uri content-type="original_file" xlink:type="simple">https://binary.pensoft.net/fig/893124</uri></graphic></fig><fig id="F23" position="float" orientation="portrait"><object-id xmlns:xlink="http://www.w3.org/1999/xlink" content-type="doi" xlink:type="simple">10.3897/zookeys.1175.105068.figure23</object-id><object-id xmlns:xlink="http://www.w3.org/1999/xlink" content-type="arpha" xlink:type="simple">694F0A6D-86FE-5B14-A156-967717B5C9B1</object-id><label>Figure 23.</label><caption><p><italic><tp:taxon-name><tp:taxon-name-part taxon-name-part-type="genus" reg="Alphomelon">Alphomelon</tp:taxon-name-part><tp:taxon-name-part taxon-name-part-type="species" reg="crocostethus">crocostethus</tp:taxon-name-part></tp:taxon-name></italic> Deans female CNC1065929 <bold>A</bold> habitus, lateral <bold>B</bold> head, frontal <bold>C</bold> propodeum, dorso-lateral <bold>D</bold> wings <bold>E</bold> head and mesosoma, dorsal <bold>F</bold> metasoma, dorso-lateral.</p></caption><graphic xmlns:xlink="http://www.w3.org/1999/xlink" xlink:href="zookeys-1175-005_article-105068__-g023.jpg" position="float" orientation="portrait" xlink:type="simple" id="oo_893125.jpg"><uri content-type="original_file" xlink:type="simple">https://binary.pensoft.net/fig/893125</uri></graphic></fig><fig id="F24" position="float" orientation="portrait"><object-id xmlns:xlink="http://www.w3.org/1999/xlink" content-type="doi" xlink:type="simple">10.3897/zookeys.1175.105068.figure24</object-id><object-id xmlns:xlink="http://www.w3.org/1999/xlink" content-type="arpha" xlink:type="simple">462AE23D-BFE7-57C5-A633-85F45FA42F1A</object-id><label>Figure 24.</label><caption><p><italic><tp:taxon-name><tp:taxon-name-part taxon-name-part-type="genus" reg="Alphomelon">Alphomelon</tp:taxon-name-part><tp:taxon-name-part taxon-name-part-type="species" reg="crocostethus">crocostethus</tp:taxon-name-part></tp:taxon-name></italic> Deans holotype female USNMENT00828299 <bold>A</bold> habitus, dorsal <bold>B</bold> close-up of habitus, dorsal <bold>C</bold> habitus, lateral <bold>D</bold> close-up of habitus, lateral.</p></caption><graphic xmlns:xlink="http://www.w3.org/1999/xlink" xlink:href="zookeys-1175-005_article-105068__-g024.jpg" position="float" orientation="portrait" xlink:type="simple" id="oo_893126.jpg"><uri content-type="original_file" xlink:type="simple">https://binary.pensoft.net/fig/893126</uri></graphic></fig></tp:treatment-sec><tp:treatment-sec sec-type="material" id="SECID0E5OEK"><title>Other specimens examined.</title><p>(13 females): CNC280516, CNCHYM 00021, CNCHYM 00022, CNCHYM 00023, CNCHYM 00020, CNC704254, CNC704255, CNC704256, CNC704257, CNC704258, CNC1065929, CNC1179774, CNC1179953.</p></tp:treatment-sec><ref-list><ref id="B3"><mixed-citation xmlns:xlink="http://www.w3.org/1999/xlink" xlink:type="simple"><person-group><name name-style="western"><surname>Deans</surname><given-names>AR</given-names></name><name name-style="western"><surname>Whitfield</surname><given-names>JB</given-names></name><name name-style="western"><surname>Janzen</surname><given-names>DH</given-names></name></person-group> (<year>2003</year>) <article-title>Taxonomy and natural history of the <tp:taxon-name><tp:taxon-name-part taxon-name-part-type="subfamily">Microgastrinae</tp:taxon-name-part></tp:taxon-name> genus <italic><tp:taxon-name><tp:taxon-name-part taxon-name-part-type="genus">Alphomelon</tp:taxon-name-part></tp:taxon-name></italic> Mason (<tp:taxon-name><tp:taxon-name-part taxon-name-part-type="order">Hymenoptera</tp:taxon-name-part></tp:taxon-name>: <tp:taxon-name><tp:taxon-name-part taxon-name-part-type="family">Braconidae</tp:taxon-name-part></tp:taxon-name>).</article-title><source>Journal of <tp:taxon-name><tp:taxon-name-part taxon-name-part-type="order">Hymenoptera</tp:taxon-name-part></tp:taxon-name> Research</source><volume>12</volume>(<issue>1</issue>): <fpage>1</fpage>–<lpage>41</lpage>. <ext-link xlink:href="https://www.biodiversitylibrary.org/part/32897" ext-link-type="uri" xlink:type="simple">https://www.biodiversitylibrary.org/part/32897</ext-link></mixed-citation></ref></ref-list></tp:taxon-treatment>
