# Supplementary material for: ﻿A revision of the parasitoid wasp genus Alphomelon Mason with the description of 30 new species (Hymenoptera, Braconidae)
Source: Zookeys. 2023 Aug 16;1175:5–162. doi: 10.3897/zookeys.1175.105068 (PMC10448698; doi:10.3897/zookeys.1175.105068)
Supplement: XML Treatment for Alphomelon cruzi [file zookeys.1175.105068-treatment14.xml]

<!DOCTYPE tp:taxon-treatment
  PUBLIC "-//TaxonX//DTD Taxonomic Treatment Publishing DTD v0 20100105//EN" "tax-treatment-NSO.dtd">
<tp:taxon-treatment xmlns:tp="http://www.plazi.org/taxpub"><tp:treatment-meta><kwd-group><label>Taxon classification</label><kwd>
                <named-content content-type="kingdom">Animalia</named-content>
              </kwd><kwd>
                <named-content content-type="order">Hymenoptera</named-content>
              </kwd><kwd>
                <named-content content-type="family">Braconidae</named-content>
              </kwd></kwd-group><mixed-citation publication-type="journal"><person-group><name><surname>Fernandez-Triana</surname><given-names>Jose L.</given-names></name><name><surname>Shimbori</surname><given-names>Eduardo M.</given-names></name><name><surname>Whitfield</surname><given-names>James B.</given-names></name><name><surname>Penteado-Dias</surname><given-names>Angelica M.</given-names></name><name><surname>Shaw</surname><given-names>Scott R.</given-names></name><name><surname>Boudreault</surname><given-names>Caroline</given-names></name><name><surname>Sones</surname><given-names>Jayme</given-names></name><name><surname>Perez</surname><given-names>Kate</given-names></name><name><surname>Brown</surname><given-names>Allison</given-names></name><name><surname>Manjunath</surname><given-names>Ramya</given-names></name><name><surname>Burns</surname><given-names>John M.</given-names></name><name><surname>Hebert</surname><given-names>P. D. N.</given-names></name><name><surname>Smith</surname><given-names>M. Alex</given-names></name><name><surname>Hallwachs</surname><given-names>Winnifred</given-names></name><name><surname>Janzen</surname><given-names>Daniel H.</given-names></name></person-group><article-title>﻿A revision of the parasitoid wasp genus <italic><tp:taxon-name><tp:taxon-name-part taxon-name-part-type="genus" reg="Alphomelon">Alphomelon</tp:taxon-name-part></tp:taxon-name></italic> Mason with the description of 30 new species (<tp:taxon-name><tp:taxon-name-part taxon-name-part-type="order">Hymenoptera</tp:taxon-name-part></tp:taxon-name>, <tp:taxon-name><tp:taxon-name-part taxon-name-part-type="family">Braconidae</tp:taxon-name-part></tp:taxon-name>)</article-title><source>Zookeys</source><day>16</day><month>08</month><year>2023</year><volume>1175</volume><fpage>5</fpage><lpage>162</lpage><pub-id pub-id-type="doi">10.3897/zookeys.1175.105068</pub-id></mixed-citation></tp:treatment-meta><tp:nomenclature><label>﻿</label><tp:taxon-name>
              <object-id xmlns:xlink="http://www.w3.org/1999/xlink" content-type="arpha" xlink:type="simple">CBB82AF1-78FC-5BE2-A1EE-3EB8ACF890FC</object-id>
              <tp:taxon-name-part taxon-name-part-type="genus" reg="Alphomelon">Alphomelon</tp:taxon-name-part>
              <tp:taxon-name-part taxon-name-part-type="species" reg="cruzi">cruzi</tp:taxon-name-part>
              <object-id xmlns:xlink="http://www.w3.org/1999/xlink" content-type="zoobank" xlink:type="simple">https://zoobank.org/784074FB-BF74-4A7D-8ABE-341B10A207C8</object-id>
            </tp:taxon-name><tp:taxon-authority>Shimbori &amp; Fernandez-Triana</tp:taxon-authority><tp:taxon-status xmlns:xlink="http://www.w3.org/1999/xlink" xlink:type="simple">sp. nov.</tp:taxon-status><xref ref-type="fig" rid="F25">Fig. 25A–E</xref></tp:nomenclature><tp:treatment-sec sec-type="type material" id="SECID0ERQEK"><title>Type material.</title><p><bold><italic>Holotype</italic>.</bold> Brazil • Female “Sete Lagoas, MG, Brasil / EMBRAPA Milho e Sorgo / Mata João Dias / S19o25'27,1” W44o8'59” / Armadilha Malaise / 11.IV – 21.IV.2011 / I. Cruz col.” (<abbrev xmlns:xlink="http://www.w3.org/1999/xlink" xlink:title="Coleção Entomológica do Departamento de Ecologia e Biologia Evolutiva da UFSCar, São Carlos, Brazil" id="ABBRID0E3QEK" xlink:type="simple">DCBU</abbrev> 82866)</p></tp:treatment-sec><tp:treatment-sec sec-type="distribution" id="SECID0EAREK"><title>Distribution.</title><p>Brazil.</p></tp:treatment-sec><tp:treatment-sec sec-type="biology" id="SECID0EFREK"><title>Biology.</title><p>No data.</p></tp:treatment-sec><tp:treatment-sec sec-type="DNA barcoding" id="SECID0EKREK"><title>DNA barcoding.</title><p>None available.</p></tp:treatment-sec><tp:treatment-sec sec-type="etymology" id="SECID0EPREK"><title>Etymology.</title><p>Named after Sr. Ivan Cruz, collector of the type specimen.</p></tp:treatment-sec><tp:treatment-sec sec-type="description" id="SECID0EUREK"><title>Diagnostic description.</title><p>White patch on gena: extending to occiput but not to clypeus. Tegula/humeral complex color: yellow/yellow. Mesonotum color: mostly dark brown to black. Metasoma color: mostly black or dark brown. Tarsal claws spines: 2. Pterostigma shape: comparatively more elongate, its length ≥ 3.0× its central height and more triangular with its two lower margins more or less straight. T1 sculpture: entirely to mostly smooth. T1 central ridge: clearly marked by two raised carinae. T2 sculpture: entirely to mostly smooth. Ovipositor sheaths length: longer than first segment of metatarsus. Body length: 4.1 mm. Fore wing length: 4.4 mm.</p><fig id="F25" position="float" orientation="portrait"><object-id xmlns:xlink="http://www.w3.org/1999/xlink" content-type="doi" xlink:type="simple">10.3897/zookeys.1175.105068.figure25</object-id><object-id xmlns:xlink="http://www.w3.org/1999/xlink" content-type="arpha" xlink:type="simple">4B124A6D-817E-55B3-A5E6-2AC346464719</object-id><label>Figure 25.</label><caption><p><italic><tp:taxon-name><tp:taxon-name-part taxon-name-part-type="genus" reg="Alphomelon">Alphomelon</tp:taxon-name-part><tp:taxon-name-part taxon-name-part-type="species" reg="cruzi">cruzi</tp:taxon-name-part></tp:taxon-name></italic> Shimbori &amp; Fernandez-Triana holotype female <abbrev xmlns:xlink="http://www.w3.org/1999/xlink" xlink:title="Coleção Entomológica do Departamento de Ecologia e Biologia Evolutiva da UFSCar, São Carlos, Brazil" id="ABBRID0EMSEK" xlink:type="simple">DCBU</abbrev> 82866 <bold>A</bold> habitus, lateral <bold>B</bold> mesosoma, dorsal <bold>C</bold> T1, dorsal <bold>D</bold> head, frontal <bold>E</bold> metasoma, dorsal.</p></caption><graphic xmlns:xlink="http://www.w3.org/1999/xlink" xlink:href="zookeys-1175-005_article-105068__-g025.jpg" position="float" orientation="portrait" xlink:type="simple" id="oo_893127.jpg"><uri content-type="original_file" xlink:type="simple">https://binary.pensoft.net/fig/893127</uri></graphic></fig></tp:treatment-sec></tp:taxon-treatment>
