# Supplementary material for: ﻿A revision of the parasitoid wasp genus Alphomelon Mason with the description of 30 new species (Hymenoptera, Braconidae)
Source: Zookeys. 2023 Aug 16;1175:5–162. doi: 10.3897/zookeys.1175.105068 (PMC10448698; doi:10.3897/zookeys.1175.105068)
Supplement: XML Treatment for Alphomelon disputabile [file zookeys.1175.105068-treatment16.xml]

<!DOCTYPE tp:taxon-treatment
  PUBLIC "-//TaxonX//DTD Taxonomic Treatment Publishing DTD v0 20100105//EN" "tax-treatment-NSO.dtd">
<tp:taxon-treatment xmlns:tp="http://www.plazi.org/taxpub"><tp:treatment-meta><kwd-group><label>Taxon classification</label><kwd>
                <named-content content-type="kingdom">Animalia</named-content>
              </kwd><kwd>
                <named-content content-type="order">Hymenoptera</named-content>
              </kwd><kwd>
                <named-content content-type="family">Braconidae</named-content>
              </kwd></kwd-group><mixed-citation publication-type="journal"><person-group><name><surname>Fernandez-Triana</surname><given-names>Jose L.</given-names></name><name><surname>Shimbori</surname><given-names>Eduardo M.</given-names></name><name><surname>Whitfield</surname><given-names>James B.</given-names></name><name><surname>Penteado-Dias</surname><given-names>Angelica M.</given-names></name><name><surname>Shaw</surname><given-names>Scott R.</given-names></name><name><surname>Boudreault</surname><given-names>Caroline</given-names></name><name><surname>Sones</surname><given-names>Jayme</given-names></name><name><surname>Perez</surname><given-names>Kate</given-names></name><name><surname>Brown</surname><given-names>Allison</given-names></name><name><surname>Manjunath</surname><given-names>Ramya</given-names></name><name><surname>Burns</surname><given-names>John M.</given-names></name><name><surname>Hebert</surname><given-names>P. D. N.</given-names></name><name><surname>Smith</surname><given-names>M. Alex</given-names></name><name><surname>Hallwachs</surname><given-names>Winnifred</given-names></name><name><surname>Janzen</surname><given-names>Daniel H.</given-names></name></person-group><article-title>﻿A revision of the parasitoid wasp genus <italic><tp:taxon-name><tp:taxon-name-part taxon-name-part-type="genus" reg="Alphomelon">Alphomelon</tp:taxon-name-part></tp:taxon-name></italic> Mason with the description of 30 new species (<tp:taxon-name><tp:taxon-name-part taxon-name-part-type="order">Hymenoptera</tp:taxon-name-part></tp:taxon-name>, <tp:taxon-name><tp:taxon-name-part taxon-name-part-type="family">Braconidae</tp:taxon-name-part></tp:taxon-name>)</article-title><source>Zookeys</source><day>16</day><month>08</month><year>2023</year><volume>1175</volume><fpage>5</fpage><lpage>162</lpage><pub-id pub-id-type="doi">10.3897/zookeys.1175.105068</pub-id></mixed-citation></tp:treatment-meta><tp:nomenclature><label>﻿</label><tp:taxon-name>
              <object-id xmlns:xlink="http://www.w3.org/1999/xlink" content-type="arpha" xlink:type="simple">C66E79A1-9E90-510A-B381-8206C08C29C7</object-id>
              <tp:taxon-name-part taxon-name-part-type="genus" reg="Alphomelon">Alphomelon</tp:taxon-name-part>
              <tp:taxon-name-part taxon-name-part-type="species" reg="disputabile">disputabile</tp:taxon-name-part>
            </tp:taxon-name><tp:taxon-authority>(Ashmead, 1900)</tp:taxon-authority><xref ref-type="fig" rid="F27">Figs 27A–F</xref><xref ref-type="fig" rid="F28">, 28A–E</xref><xref ref-type="fig" rid="F29">, 29A–F</xref></tp:nomenclature><tp:treatment-sec sec-type="distribution" id="SECID0EM1EK"><title>Distribution.</title><p>Argentina, Belize, Bolivia, Brazil (ES, MT, PA, RJ, SC), Costa Rica, Cuba, Dominica, Ecuador, Grenada, Guatemala, Mexico, Panama, Paraguay, Peru*, Puerto Rico, Saint Vincent, Trinidad &amp; Tobago, United States (KS, TX), Venezuela.</p></tp:treatment-sec><tp:treatment-sec sec-type="biology" id="SECID0ER1EK"><title>Biology.</title><p>Solitary, reared from <italic><tp:taxon-name><tp:taxon-name-part taxon-name-part-type="genus" reg="Cymaenes">Cymaenes</tp:taxon-name-part><tp:taxon-name-part taxon-name-part-type="species" reg="trebius">trebius</tp:taxon-name-part></tp:taxon-name></italic> and <italic><tp:taxon-name><tp:taxon-name-part taxon-name-part-type="genus" reg="Lerema">Lerema</tp:taxon-name-part></tp:taxon-name></italic> spp. on <tp:taxon-name><tp:taxon-name-part taxon-name-part-type="family">Poaceae</tp:taxon-name-part></tp:taxon-name>.</p></tp:treatment-sec><tp:treatment-sec sec-type="DNA barcoding" id="SECID0EO2EK"><title>DNA barcoding.</title><p><abbrev xmlns:xlink="http://www.w3.org/1999/xlink" xlink:title="Barcode Index Number" id="ABBRID0EU2EK" xlink:type="simple">BIN</abbrev><ext-link xmlns:xlink="http://www.w3.org/1999/xlink" xlink:href="http://boldsystems.org/index.php/Public_BarcodeCluster?clusteruri=BOLD:AAF3301" ext-link-type="uri" xlink:type="simple">BOLD:AAF3301</ext-link>.</p></tp:treatment-sec><tp:treatment-sec sec-type="notes" id="SECID0E42EK"><title>Notes.</title><p>Some specimens may have tarsal claws with two spines.</p></tp:treatment-sec><tp:treatment-sec sec-type="Other specimen examined" id="SECID0EC3EK"><title>Other specimen examined.</title><p>(70 females, 43 males, 1 sex unknown): DHJPAR0031614, CNCHYM 00005, CNCHYM 00033, CNCHYM 00031, CNCHYM 00030, CNCHYM 00024, CNCHYM 00026, CNCHYM 00027, CNCHYM 00028, CNCHYM 00029, CNCHYM 00032, CNC704259, CNC704260, CNC704261, CNC704262, CNC704263, CNC704264, CNC704265, CNC704266, CNC704267, CNC704268, CNC704269, CNC704270, CNC704271, CNC704272, CNC704273, CNC704274, CNC704275, CNC704276, CNC704277, CNC704278, CNC704279, CNC704280, CNC704281, CNC704282, CNC704283, CNC704284, CNC704285, CNC704286, CNC704290, CNC704291, CNC704292, CNC704293, CNC704294, CNC704295, CNC704296, CNC704297, CNC704298, CNC704299, CNC704300, CNC704301, CNC704302, CNC704303, CNC704304, CNC704305, CNC704306, CNC704307, CNC704308, CNC704309, CNC704310, CNC704311, CNC704312, CNC704313, CNC704314, CNC704315, CNC704316, CNC704317, CNC704318, CNC704319, CNC704320, CNC704321, CNC704322, CNC704323, CNC704324, CNC704325, CNC704326, CNC704327, CNC704328, CNC704329, CNC704330, CNC704331, CNC704332, CNC704333, CNC704334, CNC704335, CNC704336, CNC704337, CNC704338, CNC704339, CNC704340, CNC704341, CNC704342, CNC704343, CNC704344, CNC704345, CNC704346, CNC704347, CNC704348, CNC704349, CNC704350, CNC704351, CNC704352, CNC704353, CNC704354, CNC704355, CNC704356, CNC704357, CNC704358, CNC704359, CNC704360, CNC734950, CNC1065892, CNC1065931, CNC1065995.</p><fig id="F27" position="float" orientation="portrait"><object-id xmlns:xlink="http://www.w3.org/1999/xlink" content-type="doi" xlink:type="simple">10.3897/zookeys.1175.105068.figure27</object-id><object-id xmlns:xlink="http://www.w3.org/1999/xlink" content-type="arpha" xlink:type="simple">24753D2C-8477-5C36-972E-991C70E392DE</object-id><label>Figure 27.</label><caption><p><italic><tp:taxon-name><tp:taxon-name-part taxon-name-part-type="genus" reg="Alphomelon">Alphomelon</tp:taxon-name-part><tp:taxon-name-part taxon-name-part-type="species" reg="disputabile">disputabile</tp:taxon-name-part></tp:taxon-name></italic> (Ashmead) female CNC704298 <bold>A</bold> habitus, lateral <bold>B</bold> head, frontal <bold>C</bold> wings <bold>D</bold> antennae, lateral <bold>E</bold> propodeum and metasoma, dorsal <bold>F</bold> head and mesosoma, dorsal.</p></caption><graphic xmlns:xlink="http://www.w3.org/1999/xlink" xlink:href="zookeys-1175-005_article-105068__-g027.jpg" position="float" orientation="portrait" xlink:type="simple" id="oo_893129.jpg"><uri content-type="original_file" xlink:type="simple">https://binary.pensoft.net/fig/893129</uri></graphic></fig><fig id="F28" position="float" orientation="portrait"><object-id xmlns:xlink="http://www.w3.org/1999/xlink" content-type="doi" xlink:type="simple">10.3897/zookeys.1175.105068.figure28</object-id><object-id xmlns:xlink="http://www.w3.org/1999/xlink" content-type="arpha" xlink:type="simple">8B90ADB0-DC4F-5363-8CFB-96ACEE3E3B6F</object-id><label>Figure 28.</label><caption><p><italic><tp:taxon-name><tp:taxon-name-part taxon-name-part-type="genus" reg="Alphomelon">Alphomelon</tp:taxon-name-part><tp:taxon-name-part taxon-name-part-type="species" reg="disputabile">disputabile</tp:taxon-name-part></tp:taxon-name></italic> (Ashmead) female CNC1065931 <bold>A</bold> habitus, lateral <bold>B</bold> head, frontal <bold>C</bold> wings <bold>D</bold> propodeum and metasoma, dorsal <bold>E</bold> mesosoma, dorsal.</p></caption><graphic xmlns:xlink="http://www.w3.org/1999/xlink" xlink:href="zookeys-1175-005_article-105068__-g028.jpg" position="float" orientation="portrait" xlink:type="simple" id="oo_893130.jpg"><uri content-type="original_file" xlink:type="simple">https://binary.pensoft.net/fig/893130</uri></graphic></fig><fig id="F29" position="float" orientation="portrait"><object-id xmlns:xlink="http://www.w3.org/1999/xlink" content-type="doi" xlink:type="simple">10.3897/zookeys.1175.105068.figure29</object-id><object-id xmlns:xlink="http://www.w3.org/1999/xlink" content-type="arpha" xlink:type="simple">5952A4B4-A81D-5FF5-BFD8-1EB908CFC750</object-id><label>Figure 29.</label><caption><p><italic><tp:taxon-name><tp:taxon-name-part taxon-name-part-type="genus" reg="Alphomelon">Alphomelon</tp:taxon-name-part><tp:taxon-name-part taxon-name-part-type="species" reg="disputabile">disputabile</tp:taxon-name-part></tp:taxon-name></italic> (Ashmead) female DHJPAR0031614 <bold>A</bold> habitus, lateral <bold>B</bold> wings <bold>C</bold> head, frontal <bold>D</bold> head and mesosoma, dorsal <bold>E</bold> propodeum and metasoma, dorsal <bold>F</bold> head, lateral.</p></caption><graphic xmlns:xlink="http://www.w3.org/1999/xlink" xlink:href="zookeys-1175-005_article-105068__-g029.jpg" position="float" orientation="portrait" xlink:type="simple" id="oo_893131.jpg"><uri content-type="original_file" xlink:type="simple">https://binary.pensoft.net/fig/893131</uri></graphic></fig></tp:treatment-sec></tp:taxon-treatment>
