# Supplementary material for: ﻿A revision of the parasitoid wasp genus Alphomelon Mason with the description of 30 new species (Hymenoptera, Braconidae)
Source: Zookeys. 2023 Aug 16;1175:5–162. doi: 10.3897/zookeys.1175.105068 (PMC10448698; doi:10.3897/zookeys.1175.105068)
Supplement: XML Treatment for Alphomelon gloriasihezarae [file zookeys.1175.105068-treatment20.xml]

<!DOCTYPE tp:taxon-treatment
  PUBLIC "-//TaxonX//DTD Taxonomic Treatment Publishing DTD v0 20100105//EN" "tax-treatment-NSO.dtd">
<tp:taxon-treatment xmlns:tp="http://www.plazi.org/taxpub"><tp:treatment-meta><kwd-group><label>Taxon classification</label><kwd>
                <named-content content-type="kingdom">Animalia</named-content>
              </kwd><kwd>
                <named-content content-type="order">Hymenoptera</named-content>
              </kwd><kwd>
                <named-content content-type="family">Braconidae</named-content>
              </kwd></kwd-group><mixed-citation publication-type="journal"><person-group><name><surname>Fernandez-Triana</surname><given-names>Jose L.</given-names></name><name><surname>Shimbori</surname><given-names>Eduardo M.</given-names></name><name><surname>Whitfield</surname><given-names>James B.</given-names></name><name><surname>Penteado-Dias</surname><given-names>Angelica M.</given-names></name><name><surname>Shaw</surname><given-names>Scott R.</given-names></name><name><surname>Boudreault</surname><given-names>Caroline</given-names></name><name><surname>Sones</surname><given-names>Jayme</given-names></name><name><surname>Perez</surname><given-names>Kate</given-names></name><name><surname>Brown</surname><given-names>Allison</given-names></name><name><surname>Manjunath</surname><given-names>Ramya</given-names></name><name><surname>Burns</surname><given-names>John M.</given-names></name><name><surname>Hebert</surname><given-names>P. D. N.</given-names></name><name><surname>Smith</surname><given-names>M. Alex</given-names></name><name><surname>Hallwachs</surname><given-names>Winnifred</given-names></name><name><surname>Janzen</surname><given-names>Daniel H.</given-names></name></person-group><article-title>﻿A revision of the parasitoid wasp genus <italic><tp:taxon-name><tp:taxon-name-part taxon-name-part-type="genus" reg="Alphomelon">Alphomelon</tp:taxon-name-part></tp:taxon-name></italic> Mason with the description of 30 new species (<tp:taxon-name><tp:taxon-name-part taxon-name-part-type="order">Hymenoptera</tp:taxon-name-part></tp:taxon-name>, <tp:taxon-name><tp:taxon-name-part taxon-name-part-type="family">Braconidae</tp:taxon-name-part></tp:taxon-name>)</article-title><source>Zookeys</source><day>16</day><month>08</month><year>2023</year><volume>1175</volume><fpage>5</fpage><lpage>162</lpage><pub-id pub-id-type="doi">10.3897/zookeys.1175.105068</pub-id></mixed-citation></tp:treatment-meta><tp:nomenclature><label>﻿</label><tp:taxon-name>
              <object-id xmlns:xlink="http://www.w3.org/1999/xlink" content-type="arpha" xlink:type="simple">056BD236-B4D7-58CD-A89E-9F40D75A7635</object-id>
              <tp:taxon-name-part taxon-name-part-type="genus" reg="Alphomelon">Alphomelon</tp:taxon-name-part>
              <tp:taxon-name-part taxon-name-part-type="species" reg="gloriasihezarae">gloriasihezarae</tp:taxon-name-part>
              <object-id xmlns:xlink="http://www.w3.org/1999/xlink" content-type="zoobank" xlink:type="simple">https://zoobank.org/BFA2916D-563B-4FD4-8A30-7C1CEEE961E2</object-id>
            </tp:taxon-name><tp:taxon-authority>Fernandez-Triana &amp; Shimbori</tp:taxon-authority><tp:taxon-status xmlns:xlink="http://www.w3.org/1999/xlink" xlink:type="simple">sp. nov.</tp:taxon-status><xref ref-type="fig" rid="F33">Figs 33A–E</xref><xref ref-type="fig" rid="F96">, 96A</xref></tp:nomenclature><tp:treatment-sec sec-type="type material" id="SECID0ESSFK"><title>Type material.</title><p><bold><italic>Holotype</italic>.</bold> Costa Rica • Female, <named-content xmlns:xlink="http://www.w3.org/1999/xlink" content-type="dwc:institutional_code" xlink:title="Canadian National Collection of insects, arachnids and nematodes, Ottawa, Canada" xlink:href="http://grbio.org/institution/canadian-national-collection-insects-arachnids-and-nematodes" xlink:type="simple">CNC</named-content>; Alajuela, Area de Conservación Guanacaste, Sector San Cristobal, Estacion San Gerardo, <named-content xmlns:xlink="http://www.w3.org/1999/xlink" content-type="dwc:verbatimCoordinates" xlink:type="simple"><named-content content-type="geo-json" specific-use="{&#34;type&#34;:&#34;Point&#34;,&#34;coordinates&#34;:[-85.388869,10.880089]}" id="NCID0EETFK" xlink:type="simple">10°52'48.32"N, 85°23'19.93"W</named-content></named-content>, 575m; 15.IV.2008; Malaise Trap; coll. Daniel Janzen &amp; Winifred Hallwachs; Voucher code: DHJPAR0026269.</p><p><bold><italic>Paratypes</italic>.</bold> Costa Rica • 1 female, 1 male, <named-content xmlns:xlink="http://www.w3.org/1999/xlink" content-type="dwc:institutional_code" xlink:title="Canadian National Collection of insects, arachnids and nematodes, Ottawa, Canada" xlink:href="http://grbio.org/institution/canadian-national-collection-insects-arachnids-and-nematodes" xlink:type="simple">CNC</named-content>; DHJPAR0012536, DHJPAR0039877.</p></tp:treatment-sec><tp:treatment-sec sec-type="material" id="SECID0EUTFK"><title>Other specimens examined.</title><p>Mexico • 1 female, 1 male, <named-content xmlns:xlink="http://www.w3.org/1999/xlink" content-type="dwc:institutional_code" xlink:title="Centre for Biodiversity Genomics, University of Guelph, Canada" xlink:href="http://grbio.org/institution/university-guelph" xlink:type="simple">CBG</named-content>. Voucher codes: 07TAPACH-01674, 07TAPACH-01693.</p></tp:treatment-sec><tp:treatment-sec sec-type="distribution" id="SECID0E5TFK"><title>Distribution.</title><p>Costa Rica (<abbrev xmlns:xlink="http://www.w3.org/1999/xlink" xlink:title="Área de Conservación Guanacaste" id="ABBRID0EEUFK" xlink:type="simple">ACG</abbrev>), Mexico.</p></tp:treatment-sec><tp:treatment-sec sec-type="biology" id="SECID0EIUFK"><title>Biology.</title><p>Solitary, reared from <italic><tp:taxon-name><tp:taxon-name-part taxon-name-part-type="genus" reg="Cymaenes">Cymaenes</tp:taxon-name-part><tp:taxon-name-part taxon-name-part-type="species" reg="odilia">odilia</tp:taxon-name-part><tp:taxon-name-part taxon-name-part-type="subspecies" reg="trebius">trebius</tp:taxon-name-part></tp:taxon-name></italic>, <italic><tp:taxon-name><tp:taxon-name-part taxon-name-part-type="genus" reg="Morys">Morys</tp:taxon-name-part><tp:taxon-name-part taxon-name-part-type="species" reg="micythus">micythus</tp:taxon-name-part></tp:taxon-name></italic>.</p></tp:treatment-sec><tp:treatment-sec sec-type="DNA barcoding" id="SECID0EIVFK"><title>DNA barcoding.</title><p><abbrev xmlns:xlink="http://www.w3.org/1999/xlink" xlink:title="Barcode Index Number" id="ABBRID0EOVFK" xlink:type="simple">BIN</abbrev><ext-link xmlns:xlink="http://www.w3.org/1999/xlink" xlink:href="http://boldsystems.org/index.php/Public_BarcodeCluster?clusteruri=BOLD:AAE5720" ext-link-type="uri" xlink:type="simple">BOLD:AAE5720</ext-link>.</p></tp:treatment-sec><tp:treatment-sec sec-type="etymology" id="SECID0EXVFK"><title>Etymology.</title><p>Named in honor of Sra. Gloria Sihezar in honor of her decades of teamwork in the <abbrev xmlns:xlink="http://www.w3.org/1999/xlink" xlink:title="Área de Conservación Guanacaste" id="ABBRID0E4VFK" xlink:type="simple">ACG</abbrev> parataxonomist team.</p></tp:treatment-sec><tp:treatment-sec sec-type="description" id="SECID0EBWFK"><title>Diagnostic description.</title><p>White patch on gena: extending to occiput but not to clypeus. Tegula/humeral complex color: yellow/yellow. Mesonotum color: mostly dark brown to black. Metasoma color: mostly black or dark brown. Tarsal claws spines: 1. Pterostigma shape: comparatively less elongate, its length ≤ 2.5× its central height and usually more rounded with at least one of its lower margins curved. T1 sculpture: strongly sculptured on at least apical half or more. T1 central ridge: strongly marked by two raised carinae and strong costulae centrally. Ovipositor sheaths length: longer than first segment of metatarsus. Body length: 3.5–3.6 mm. Fore wing length: 3.5–3.7 mm.</p><fig id="F33" position="float" orientation="portrait"><object-id xmlns:xlink="http://www.w3.org/1999/xlink" content-type="doi" xlink:type="simple">10.3897/zookeys.1175.105068.figure33</object-id><object-id xmlns:xlink="http://www.w3.org/1999/xlink" content-type="arpha" xlink:type="simple">F250AC4F-A842-503A-A854-83E7BB3B58A8</object-id><label>Figure 33.</label><caption><p><italic><tp:taxon-name><tp:taxon-name-part taxon-name-part-type="genus" reg="Alphomelon">Alphomelon</tp:taxon-name-part><tp:taxon-name-part taxon-name-part-type="species" reg="gloriasihezarae">gloriasihezarae</tp:taxon-name-part></tp:taxon-name></italic> Fernandez-Triana &amp; Shimbori holotype female DHJPAR0026269 <bold>A</bold> habitus, lateral <bold>B</bold> head, frontal <bold>C</bold> wings <bold>D</bold> propodeum and metasoma, dorsal <bold>E</bold> mesosoma, dorsal.</p></caption><graphic xmlns:xlink="http://www.w3.org/1999/xlink" xlink:href="zookeys-1175-005_article-105068__-g033.jpg" position="float" orientation="portrait" xlink:type="simple" id="oo_893135.jpg"><uri content-type="original_file" xlink:type="simple">https://binary.pensoft.net/fig/893135</uri></graphic></fig></tp:treatment-sec><tp:treatment-sec sec-type="notes" id="SECID0EIXFK"><title>Notes.</title><p>The specimens from Mexico (at least one sequence being a full barcode) are associated with the species because their sequences match perfectly with <abbrev xmlns:xlink="http://www.w3.org/1999/xlink" xlink:title="Área de Conservación Guanacaste" id="ABBRID0EOXFK" xlink:type="simple">ACG</abbrev> specimens and the images available in <abbrev xmlns:xlink="http://www.w3.org/1999/xlink" xlink:title="Barcode of Life Data System" id="ABBRID0ESXFK" xlink:type="simple">BOLD</abbrev> are also similar.</p></tp:treatment-sec><tp:treatment-sec><!--Section generated to contain objects referenced in tp:taxon-treatment.--><fig id="F96" position="float" orientation="portrait"><object-id xmlns:xlink="http://www.w3.org/1999/xlink" content-type="doi" xlink:type="simple">10.3897/zookeys.1175.105068.figure96</object-id><object-id xmlns:xlink="http://www.w3.org/1999/xlink" content-type="arpha" xlink:type="simple">923964C7-D7D9-555A-A7BD-27E2E8A9EC0A</object-id><label>Figure 96.</label><caption><p>Parasite cocoons <bold>A</bold><italic><tp:taxon-name><tp:taxon-name-part taxon-name-part-type="genus" reg="Alphomelon">Alphomelon</tp:taxon-name-part><tp:taxon-name-part taxon-name-part-type="species" reg="gloriasihezarae">gloriasihezarae</tp:taxon-name-part></tp:taxon-name></italic> 09-SRNP-45000-DHJ465227 <bold>B</bold><italic><tp:taxon-name><tp:taxon-name-part taxon-name-part-type="genus" reg="Alphomelon">Alphomelon</tp:taxon-name-part><tp:taxon-name-part taxon-name-part-type="species" reg="guillermopereirai">guillermopereirai</tp:taxon-name-part></tp:taxon-name></italic> 16-SRNP-70422-DHJ732639.</p></caption><graphic xmlns:xlink="http://www.w3.org/1999/xlink" xlink:href="zookeys-1175-005_article-105068__-g096.jpg" position="float" orientation="portrait" xlink:type="simple" id="oo_893198.jpg"><uri content-type="original_file" xlink:type="simple">https://binary.pensoft.net/fig/893198</uri></graphic></fig></tp:treatment-sec></tp:taxon-treatment>
