# Supplementary material for: ﻿A revision of the parasitoid wasp genus Alphomelon Mason with the description of 30 new species (Hymenoptera, Braconidae)
Source: Zookeys. 2023 Aug 16;1175:5–162. doi: 10.3897/zookeys.1175.105068 (PMC10448698; doi:10.3897/zookeys.1175.105068)
Supplement: XML Treatment for Alphomelon guillermopereirai [file zookeys.1175.105068-treatment21.xml]

<!DOCTYPE tp:taxon-treatment
  PUBLIC "-//TaxonX//DTD Taxonomic Treatment Publishing DTD v0 20100105//EN" "tax-treatment-NSO.dtd">
<tp:taxon-treatment xmlns:tp="http://www.plazi.org/taxpub"><tp:treatment-meta><kwd-group><label>Taxon classification</label><kwd>
                <named-content content-type="kingdom">Animalia</named-content>
              </kwd><kwd>
                <named-content content-type="order">Hymenoptera</named-content>
              </kwd><kwd>
                <named-content content-type="family">Braconidae</named-content>
              </kwd></kwd-group><mixed-citation publication-type="journal"><person-group><name><surname>Fernandez-Triana</surname><given-names>Jose L.</given-names></name><name><surname>Shimbori</surname><given-names>Eduardo M.</given-names></name><name><surname>Whitfield</surname><given-names>James B.</given-names></name><name><surname>Penteado-Dias</surname><given-names>Angelica M.</given-names></name><name><surname>Shaw</surname><given-names>Scott R.</given-names></name><name><surname>Boudreault</surname><given-names>Caroline</given-names></name><name><surname>Sones</surname><given-names>Jayme</given-names></name><name><surname>Perez</surname><given-names>Kate</given-names></name><name><surname>Brown</surname><given-names>Allison</given-names></name><name><surname>Manjunath</surname><given-names>Ramya</given-names></name><name><surname>Burns</surname><given-names>John M.</given-names></name><name><surname>Hebert</surname><given-names>P. D. N.</given-names></name><name><surname>Smith</surname><given-names>M. Alex</given-names></name><name><surname>Hallwachs</surname><given-names>Winnifred</given-names></name><name><surname>Janzen</surname><given-names>Daniel H.</given-names></name></person-group><article-title>﻿A revision of the parasitoid wasp genus <italic><tp:taxon-name><tp:taxon-name-part taxon-name-part-type="genus" reg="Alphomelon">Alphomelon</tp:taxon-name-part></tp:taxon-name></italic> Mason with the description of 30 new species (<tp:taxon-name><tp:taxon-name-part taxon-name-part-type="order">Hymenoptera</tp:taxon-name-part></tp:taxon-name>, <tp:taxon-name><tp:taxon-name-part taxon-name-part-type="family">Braconidae</tp:taxon-name-part></tp:taxon-name>)</article-title><source>Zookeys</source><day>16</day><month>08</month><year>2023</year><volume>1175</volume><fpage>5</fpage><lpage>162</lpage><pub-id pub-id-type="doi">10.3897/zookeys.1175.105068</pub-id></mixed-citation></tp:treatment-meta><tp:nomenclature><label>﻿</label><tp:taxon-name>
              <object-id xmlns:xlink="http://www.w3.org/1999/xlink" content-type="arpha" xlink:type="simple">6C2E549D-0A59-526B-9DBA-FEC240E9EFB1</object-id>
              <tp:taxon-name-part taxon-name-part-type="genus" reg="Alphomelon">Alphomelon</tp:taxon-name-part>
              <tp:taxon-name-part taxon-name-part-type="species" reg="guillermopereirai">guillermopereirai</tp:taxon-name-part>
              <object-id xmlns:xlink="http://www.w3.org/1999/xlink" content-type="zoobank" xlink:type="simple">https://zoobank.org/3AFF3D0E-CF69-406F-96A9-F44D53C505C1</object-id>
            </tp:taxon-name><tp:taxon-authority>Fernandez-Triana &amp; Shimbori</tp:taxon-authority><tp:taxon-status xmlns:xlink="http://www.w3.org/1999/xlink" xlink:type="simple">sp. nov.</tp:taxon-status><xref ref-type="fig" rid="F34">Figs 34A–G</xref><xref ref-type="fig" rid="F35">, 35A–F</xref><xref ref-type="fig" rid="F36">, 36A–G</xref><xref ref-type="fig" rid="F96">, 96B</xref></tp:nomenclature><tp:treatment-sec sec-type="type material" id="SECID0EQZFK"><title>Type material.</title><p><bold><italic>Holotype</italic>.</bold> Costa Rica • Female, <named-content xmlns:xlink="http://www.w3.org/1999/xlink" content-type="dwc:institutional_code" xlink:title="Canadian National Collection of insects, arachnids and nematodes, Ottawa, Canada" xlink:href="http://grbio.org/institution/canadian-national-collection-insects-arachnids-and-nematodes" xlink:type="simple">CNC</named-content>; Alajuela, Area de Conservación Guanacaste, Sector Rincon Rain Forest, Jacobo, <named-content xmlns:xlink="http://www.w3.org/1999/xlink" content-type="dwc:verbatimCoordinates" xlink:type="simple"><named-content content-type="geo-json" specific-use="{&#34;type&#34;:&#34;Point&#34;,&#34;coordinates&#34;:[-85.317700,10.940800]}" id="NCID0EC1FK" xlink:type="simple">10°56'26.88"N, 85°19'3.72"W</named-content></named-content>, 461m; 22.VI.2012; ex: undetermined hesperiid with provisional name “hespJanzen01 Janzen55”; coll. Edwin Apu; Voucher code: DHJPAR0049916; Host voucher code: 12-SRNP-81025.</p><p><bold><italic>Paratypes</italic>.</bold> Costa Rica • 12 females, 3 males, <named-content xmlns:xlink="http://www.w3.org/1999/xlink" content-type="dwc:institutional_code" xlink:title="Canadian National Collection of insects, arachnids and nematodes, Ottawa, Canada" xlink:href="http://grbio.org/institution/canadian-national-collection-insects-arachnids-and-nematodes" xlink:type="simple">CNC</named-content>. Voucher codes: DHJPAR0043075, DHJPAR0043077, DHJPAR0043086, DHJPAR0043087, DHJPAR0047235, DHJPAR0053881, DHJPAR0054794, DHJPAR0054802, DHJPAR0055561, DHJPAR0055293, DHJPAR0055325, CNC308812, CNC704669, CNC1065996, CNCHYM 00017.</p><fig id="F34" position="float" orientation="portrait"><object-id xmlns:xlink="http://www.w3.org/1999/xlink" content-type="doi" xlink:type="simple">10.3897/zookeys.1175.105068.figure34</object-id><object-id xmlns:xlink="http://www.w3.org/1999/xlink" content-type="arpha" xlink:type="simple">DF4E5480-328D-52EB-B3C0-A356B0EB5CB8</object-id><label>Figure 34.</label><caption><p><italic><tp:taxon-name><tp:taxon-name-part taxon-name-part-type="genus" reg="Alphomelon">Alphomelon</tp:taxon-name-part><tp:taxon-name-part taxon-name-part-type="species" reg="guillermopereirai">guillermopereirai</tp:taxon-name-part></tp:taxon-name></italic> Fernandez-Triana &amp; Shimbori holotype female DHJPAR0049916 <bold>A</bold> ovipositor, lateral <bold>B</bold> habitus, lateral <bold>C</bold> head, lateral <bold>D</bold> head, frontal <bold>E</bold> wings <bold>F</bold> metasoma, dorsal <bold>G</bold> mesosoma, dorsal</p></caption><graphic xmlns:xlink="http://www.w3.org/1999/xlink" xlink:href="zookeys-1175-005_article-105068__-g034.jpg" position="float" orientation="portrait" xlink:type="simple" id="oo_893136.jpg"><uri content-type="original_file" xlink:type="simple">https://binary.pensoft.net/fig/893136</uri></graphic></fig></tp:treatment-sec><tp:treatment-sec sec-type="material" id="SECID0EY2FK"><title>Other specimens examined.</title><p>Costa Rica • 2 Females, <named-content xmlns:xlink="http://www.w3.org/1999/xlink" content-type="dwc:institutional_code" xlink:title="Canadian National Collection of insects, arachnids and nematodes, Ottawa, Canada" xlink:href="http://grbio.org/institution/canadian-national-collection-insects-arachnids-and-nematodes" xlink:type="simple">CNC</named-content>. Voucher codes: DHJPAR0026274, DHJPAR0049249.</p></tp:treatment-sec><tp:treatment-sec sec-type="distribution" id="SECID0EC3FK"><title>Distribution.</title><p>Costa Rica (<abbrev xmlns:xlink="http://www.w3.org/1999/xlink" xlink:title="Área de Conservación Guanacaste" id="ABBRID0EI3FK" xlink:type="simple">ACG</abbrev> and Peñas Blancas).</p></tp:treatment-sec><tp:treatment-sec sec-type="biology" id="SECID0EM3FK"><title>Biology.</title><p>Solitary, reared from <italic><tp:taxon-name><tp:taxon-name-part taxon-name-part-type="genus" reg="Mnasitheus">Mnasitheus</tp:taxon-name-part></tp:taxon-name></italic> Janzen55, <italic><tp:taxon-name><tp:taxon-name-part taxon-name-part-type="genus" reg="Anthoptus">Anthoptus</tp:taxon-name-part><tp:taxon-name-part taxon-name-part-type="species" reg="epictetus">epictetus</tp:taxon-name-part></tp:taxon-name></italic>, <italic><tp:taxon-name><tp:taxon-name-part taxon-name-part-type="genus" reg="Anthoptus">Anthoptus</tp:taxon-name-part><tp:taxon-name-part taxon-name-part-type="species" reg="insignis">insignis</tp:taxon-name-part></tp:taxon-name></italic>, <italic><tp:taxon-name><tp:taxon-name-part taxon-name-part-type="genus" reg="Anthoptus">Anthoptus</tp:taxon-name-part></tp:taxon-name></italic> Burns33, <italic><tp:taxon-name><tp:taxon-name-part taxon-name-part-type="genus" reg="Corticea">Corticea</tp:taxon-name-part><tp:taxon-name-part taxon-name-part-type="species" reg="corticea">corticea</tp:taxon-name-part></tp:taxon-name></italic>, <italic><tp:taxon-name><tp:taxon-name-part taxon-name-part-type="genus" reg="Cymaenes">Cymaenes</tp:taxon-name-part><tp:taxon-name-part taxon-name-part-type="species" reg="odilia">odilia</tp:taxon-name-part><tp:taxon-name-part taxon-name-part-type="subspecies" reg="trebius">trebius</tp:taxon-name-part></tp:taxon-name></italic>.</p><fig id="F35" position="float" orientation="portrait"><object-id xmlns:xlink="http://www.w3.org/1999/xlink" content-type="doi" xlink:type="simple">10.3897/zookeys.1175.105068.figure35</object-id><object-id xmlns:xlink="http://www.w3.org/1999/xlink" content-type="arpha" xlink:type="simple">B6854BC0-5742-5F34-8452-78DC8BFB6970</object-id><label>Figure 35.</label><caption><p><italic><tp:taxon-name><tp:taxon-name-part taxon-name-part-type="genus" reg="Alphomelon">Alphomelon</tp:taxon-name-part><tp:taxon-name-part taxon-name-part-type="species" reg="guillermopereirai">guillermopereirai</tp:taxon-name-part></tp:taxon-name></italic> Fernandez-Triana &amp; Shimbori paratype female DHJPAR0054794 <bold>A</bold> habitus, lateral <bold>B</bold> head, frontal <bold>C</bold> wings <bold>D</bold> mesosoma, dorsal <bold>E</bold> propodeum and metasoma, dorsal <bold>F</bold> ovipositor, lateral.</p></caption><graphic xmlns:xlink="http://www.w3.org/1999/xlink" xlink:href="zookeys-1175-005_article-105068__-g035.jpg" position="float" orientation="portrait" xlink:type="simple" id="oo_893137.jpg"><uri content-type="original_file" xlink:type="simple">https://binary.pensoft.net/fig/893137</uri></graphic></fig></tp:treatment-sec><tp:treatment-sec sec-type="DNA barcoding" id="SECID0EU6FK"><title>DNA barcoding.</title><p><abbrev xmlns:xlink="http://www.w3.org/1999/xlink" xlink:title="Barcode Index Number" id="ABBRID0E16FK" xlink:type="simple">BIN</abbrev><ext-link xmlns:xlink="http://www.w3.org/1999/xlink" xlink:href="http://boldsystems.org/index.php/Public_BarcodeCluster?clusteruri=BOLD:AAB8584" ext-link-type="uri" xlink:type="simple">BOLD:AAB8584</ext-link> (but see Notes below).</p></tp:treatment-sec><tp:treatment-sec sec-type="etymology" id="SECID0EDAGK"><title>Etymology.</title><p>Named in honor of Sr. Guillermo Pereira honor of his decades of teamwork in the <abbrev xmlns:xlink="http://www.w3.org/1999/xlink" xlink:title="Área de Conservación Guanacaste" id="ABBRID0EJAGK" xlink:type="simple">ACG</abbrev> parataxonomist team.</p></tp:treatment-sec><tp:treatment-sec sec-type="description" id="SECID0ENAGK"><title>Diagnostic description.</title><p>White patch on gena: extending to occiput but not to clypeus. Tegula/humeral complex color: yellow/yellow. Mesonotum color: mostly dark brown to black. Metasoma color: with several tergites orange-yellow, some laterotergites and sternites yellow, rest mostly brown. Tarsal claws spines: 4. Pterostigma shape: comparatively less elongate, its length ≤ 2.5× its central height and usually more rounded with at least one of its lower margins curved. T1 sculpture: weakly sculptured along margins. T1 central ridge: marked by two raised carinae and strong costulae centrally. T2 sculpture: weakly sculptured along margins. Ovipositor sheaths length: longer than first segment of metatarsus. Body length: 4.1–4.5 mm. Fore wing length: 4.2–4.5 mm.</p><fig id="F36" position="float" orientation="portrait"><object-id xmlns:xlink="http://www.w3.org/1999/xlink" content-type="doi" xlink:type="simple">10.3897/zookeys.1175.105068.figure36</object-id><object-id xmlns:xlink="http://www.w3.org/1999/xlink" content-type="arpha" xlink:type="simple">1659D640-A597-59BE-AE7A-45A55717A3FF</object-id><label>Figure 36.</label><caption><p><italic><tp:taxon-name><tp:taxon-name-part taxon-name-part-type="genus" reg="Alphomelon">Alphomelon</tp:taxon-name-part><tp:taxon-name-part taxon-name-part-type="species" reg="guillermopereirai">guillermopereirai</tp:taxon-name-part></tp:taxon-name></italic> Fernandez-Triana &amp; Shimbori paratype female DHJPAR0054802 <bold>A</bold> head, lateral <bold>B</bold> habitus, lateral <bold>C</bold> head, frontal <bold>D</bold> wings <bold>E</bold> mesosoma, dorsal <bold>F</bold> metasoma, dorsal <bold>G</bold> ovipositor, lateral.</p></caption><graphic xmlns:xlink="http://www.w3.org/1999/xlink" xlink:href="zookeys-1175-005_article-105068__-g036.jpg" position="float" orientation="portrait" xlink:type="simple" id="oo_893138.jpg"><uri content-type="original_file" xlink:type="simple">https://binary.pensoft.net/fig/893138</uri></graphic></fig></tp:treatment-sec><tp:treatment-sec sec-type="notes" id="SECID0EYBGK"><title>Notes.</title><p>The associated <abbrev xmlns:xlink="http://www.w3.org/1999/xlink" xlink:title="Barcode Index Number" id="ABBRID0E5BGK" xlink:type="simple">BIN</abbrev> includes at least three (possibly more) species, see further explanations and details under the treatment of <italic><tp:taxon-name><tp:taxon-name-part taxon-name-part-type="genus" reg="Alphomelon">Alphomelon</tp:taxon-name-part><tp:taxon-name-part taxon-name-part-type="species" reg="melanoscelis">melanoscelis</tp:taxon-name-part></tp:taxon-name></italic>. Two <abbrev xmlns:xlink="http://www.w3.org/1999/xlink" xlink:title="Área de Conservación Guanacaste" id="ABBRID0ENCGK" xlink:type="simple">ACG</abbrev> specimens (DHJPAR0026274 and DHJPAR0049249) have a darker coloration (they look similar to <italic><tp:taxon-name><tp:taxon-name-part taxon-name-part-type="genus" reg="Alphomelon">A.</tp:taxon-name-part><tp:taxon-name-part taxon-name-part-type="species" reg="andydeansi">andydeansi</tp:taxon-name-part></tp:taxon-name></italic> and thus they would end in a different place of the key) and also have different DNA barcodes. They are excluded from the type series.</p></tp:treatment-sec><tp:treatment-sec><!--Section generated to contain objects referenced in tp:taxon-treatment.--><fig id="F96" position="float" orientation="portrait"><object-id xmlns:xlink="http://www.w3.org/1999/xlink" content-type="doi" xlink:type="simple">10.3897/zookeys.1175.105068.figure96</object-id><object-id xmlns:xlink="http://www.w3.org/1999/xlink" content-type="arpha" xlink:type="simple">923964C7-D7D9-555A-A7BD-27E2E8A9EC0A</object-id><label>Figure 96.</label><caption><p>Parasite cocoons <bold>A</bold><italic><tp:taxon-name><tp:taxon-name-part taxon-name-part-type="genus" reg="Alphomelon">Alphomelon</tp:taxon-name-part><tp:taxon-name-part taxon-name-part-type="species" reg="gloriasihezarae">gloriasihezarae</tp:taxon-name-part></tp:taxon-name></italic> 09-SRNP-45000-DHJ465227 <bold>B</bold><italic><tp:taxon-name><tp:taxon-name-part taxon-name-part-type="genus" reg="Alphomelon">Alphomelon</tp:taxon-name-part><tp:taxon-name-part taxon-name-part-type="species" reg="guillermopereirai">guillermopereirai</tp:taxon-name-part></tp:taxon-name></italic> 16-SRNP-70422-DHJ732639.</p></caption><graphic xmlns:xlink="http://www.w3.org/1999/xlink" xlink:href="zookeys-1175-005_article-105068__-g096.jpg" position="float" orientation="portrait" xlink:type="simple" id="oo_893198.jpg"><uri content-type="original_file" xlink:type="simple">https://binary.pensoft.net/fig/893198</uri></graphic></fig></tp:treatment-sec></tp:taxon-treatment>
