# Supplementary material for: ﻿A revision of the parasitoid wasp genus Alphomelon Mason with the description of 30 new species (Hymenoptera, Braconidae)
Source: Zookeys. 2023 Aug 16;1175:5–162. doi: 10.3897/zookeys.1175.105068 (PMC10448698; doi:10.3897/zookeys.1175.105068)
Supplement: XML Treatment for Alphomelon hazelcambroneroae [file zookeys.1175.105068-treatment22.xml]

<!DOCTYPE tp:taxon-treatment
  PUBLIC "-//TaxonX//DTD Taxonomic Treatment Publishing DTD v0 20100105//EN" "tax-treatment-NSO.dtd">
<tp:taxon-treatment xmlns:tp="http://www.plazi.org/taxpub"><tp:treatment-meta><kwd-group><label>Taxon classification</label><kwd>
                <named-content content-type="kingdom">Animalia</named-content>
              </kwd><kwd>
                <named-content content-type="order">Hymenoptera</named-content>
              </kwd><kwd>
                <named-content content-type="family">Braconidae</named-content>
              </kwd></kwd-group><mixed-citation publication-type="journal"><person-group><name><surname>Fernandez-Triana</surname><given-names>Jose L.</given-names></name><name><surname>Shimbori</surname><given-names>Eduardo M.</given-names></name><name><surname>Whitfield</surname><given-names>James B.</given-names></name><name><surname>Penteado-Dias</surname><given-names>Angelica M.</given-names></name><name><surname>Shaw</surname><given-names>Scott R.</given-names></name><name><surname>Boudreault</surname><given-names>Caroline</given-names></name><name><surname>Sones</surname><given-names>Jayme</given-names></name><name><surname>Perez</surname><given-names>Kate</given-names></name><name><surname>Brown</surname><given-names>Allison</given-names></name><name><surname>Manjunath</surname><given-names>Ramya</given-names></name><name><surname>Burns</surname><given-names>John M.</given-names></name><name><surname>Hebert</surname><given-names>P. D. N.</given-names></name><name><surname>Smith</surname><given-names>M. Alex</given-names></name><name><surname>Hallwachs</surname><given-names>Winnifred</given-names></name><name><surname>Janzen</surname><given-names>Daniel H.</given-names></name></person-group><article-title>﻿A revision of the parasitoid wasp genus <italic><tp:taxon-name><tp:taxon-name-part taxon-name-part-type="genus" reg="Alphomelon">Alphomelon</tp:taxon-name-part></tp:taxon-name></italic> Mason with the description of 30 new species (<tp:taxon-name><tp:taxon-name-part taxon-name-part-type="order">Hymenoptera</tp:taxon-name-part></tp:taxon-name>, <tp:taxon-name><tp:taxon-name-part taxon-name-part-type="family">Braconidae</tp:taxon-name-part></tp:taxon-name>)</article-title><source>Zookeys</source><day>16</day><month>08</month><year>2023</year><volume>1175</volume><fpage>5</fpage><lpage>162</lpage><pub-id pub-id-type="doi">10.3897/zookeys.1175.105068</pub-id></mixed-citation></tp:treatment-meta><tp:nomenclature><label>﻿</label><tp:taxon-name>
              <object-id xmlns:xlink="http://www.w3.org/1999/xlink" content-type="arpha" xlink:type="simple">B3583096-3978-58F4-A3AA-8C6720B7740E</object-id>
              <tp:taxon-name-part taxon-name-part-type="genus" reg="Alphomelon">Alphomelon</tp:taxon-name-part>
              <tp:taxon-name-part taxon-name-part-type="species" reg="hazelcambroneroae">hazelcambroneroae</tp:taxon-name-part>
              <object-id xmlns:xlink="http://www.w3.org/1999/xlink" content-type="zoobank" xlink:type="simple">https://zoobank.org/2E74C6CB-79A4-4331-BF7C-1C9D927D6C30</object-id>
            </tp:taxon-name><tp:taxon-authority>Fernandez-Triana &amp; Shimbori</tp:taxon-authority><tp:taxon-status xmlns:xlink="http://www.w3.org/1999/xlink" xlink:type="simple">sp. nov.</tp:taxon-status><xref ref-type="fig" rid="F37">Figs 37A–F</xref><xref ref-type="fig" rid="F38">, 38A–F</xref><xref ref-type="fig" rid="F39">, 39A–E</xref><xref ref-type="fig" rid="F97">, 97A</xref></tp:nomenclature><tp:treatment-sec sec-type="type material" id="SECID0EWEGK"><title>Type material.</title><p><bold><italic>Holotype</italic>.</bold> Costa Rica • Female, <named-content xmlns:xlink="http://www.w3.org/1999/xlink" content-type="dwc:institutional_code" xlink:title="Canadian National Collection of insects, arachnids and nematodes, Ottawa, Canada" xlink:href="http://grbio.org/institution/canadian-national-collection-insects-arachnids-and-nematodes" xlink:type="simple">CNC</named-content>; Guanacaste, Area de Conservación Guanacaste, Sector Pitilla, Sendero Mismo, <named-content xmlns:xlink="http://www.w3.org/1999/xlink" content-type="dwc:verbatimCoordinates" xlink:type="simple"><named-content content-type="geo-json" specific-use="{&#34;type&#34;:&#34;Point&#34;,&#34;coordinates&#34;:[-85.419669,10.987581]}" id="NCID0EIFGK" xlink:type="simple">10°59'15.29"N, 85°25'10.81"W</named-content></named-content>, 680m; 11.II.2013, ex. <italic><tp:taxon-name><tp:taxon-name-part taxon-name-part-type="genus" reg="Cynea">Cynea</tp:taxon-name-part><tp:taxon-name-part taxon-name-part-type="species" reg="megalops">megalops</tp:taxon-name-part></tp:taxon-name></italic>; coll. Manuel Rios; Voucher code: CNC308813; Host voucher code: 13-SRNP-30331.</p><p><bold><italic>Paratypes</italic>.</bold> Costa Rica • 30 females, 3 males, <named-content xmlns:xlink="http://www.w3.org/1999/xlink" content-type="dwc:institutional_code" xlink:title="Canadian National Collection of insects, arachnids and nematodes, Ottawa, Canada" xlink:href="http://grbio.org/institution/canadian-national-collection-insects-arachnids-and-nematodes" xlink:type="simple">CNC</named-content>; DHJPAR0051805, DHJPAR0054746, DHJPAR0030704, DHJPAR0030714, CNC308819, CNC308820, CNC308821, CNC308822, CNC308823, CNC308824, CNC308825, CNC308826, CNC308817, CNC308818, CNC308814, CNC308815, CNC308816 (additional specimens in a gel capsule associated with that specimen), DHJPAR0053717, DHJPAR0050981, CNC308827, CNC308828, CNC308829, CNC308830, CNC308831 (additional specimens in a gel capsule associated with that specimen), DHJPAR0050090, CNC308832, CNC308833, CNC308834 (additional specimens in a gel capsule associated with that specimen), DHJPAR0026885, DHJPAR0048159, DHJPAR0053774, CNC308835, CNC308836.</p><fig id="F37" position="float" orientation="portrait"><object-id xmlns:xlink="http://www.w3.org/1999/xlink" content-type="doi" xlink:type="simple">10.3897/zookeys.1175.105068.figure37</object-id><object-id xmlns:xlink="http://www.w3.org/1999/xlink" content-type="arpha" xlink:type="simple">3FDB1F29-D528-5ABF-B2C5-DB4D3BE84A7C</object-id><label>Figure 37.</label><caption><p><italic><tp:taxon-name><tp:taxon-name-part taxon-name-part-type="genus" reg="Alphomelon">Alphomelon</tp:taxon-name-part><tp:taxon-name-part taxon-name-part-type="species" reg="hazelcambroneroae">hazelcambroneroae</tp:taxon-name-part></tp:taxon-name></italic> Fernandez-Triana &amp; Shimbori holotype female CNC308813 <bold>A</bold> habitus, lateral <bold>B</bold> head, frontal <bold>C</bold> wings <bold>D</bold> mesosoma, dorsal <bold>E</bold> metasoma, dorsal <bold>F</bold> metasoma, lateral.</p></caption><graphic xmlns:xlink="http://www.w3.org/1999/xlink" xlink:href="zookeys-1175-005_article-105068__-g037.jpg" position="float" orientation="portrait" xlink:type="simple" id="oo_893139.jpg"><uri content-type="original_file" xlink:type="simple">https://binary.pensoft.net/fig/893139</uri></graphic></fig></tp:treatment-sec><tp:treatment-sec sec-type="distribution" id="SECID0EHHGK"><title>Distribution.</title><p>Costa Rica (<abbrev xmlns:xlink="http://www.w3.org/1999/xlink" xlink:title="Área de Conservación Guanacaste" id="ABBRID0ENHGK" xlink:type="simple">ACG</abbrev>).</p></tp:treatment-sec><tp:treatment-sec sec-type="biology" id="SECID0ERHGK"><title>Biology.</title><p>Gregarious, reared from <italic><tp:taxon-name><tp:taxon-name-part taxon-name-part-type="genus" reg="Calpodes">Calpodes</tp:taxon-name-part><tp:taxon-name-part taxon-name-part-type="species" reg="fusta">fusta</tp:taxon-name-part></tp:taxon-name></italic>, <italic><tp:taxon-name><tp:taxon-name-part taxon-name-part-type="genus" reg="Corticea">C.</tp:taxon-name-part><tp:taxon-name-part taxon-name-part-type="species" reg="severus">severus</tp:taxon-name-part></tp:taxon-name></italic>, <italic><tp:taxon-name><tp:taxon-name-part taxon-name-part-type="genus" reg="Cynea">Cynea</tp:taxon-name-part><tp:taxon-name-part taxon-name-part-type="species" reg="anthracinus">anthracinus</tp:taxon-name-part></tp:taxon-name></italic>, <italic><tp:taxon-name><tp:taxon-name-part taxon-name-part-type="genus" reg="Cynea">C.</tp:taxon-name-part><tp:taxon-name-part taxon-name-part-type="species" reg="cynea">cynea</tp:taxon-name-part></tp:taxon-name></italic>, <italic><tp:taxon-name><tp:taxon-name-part taxon-name-part-type="genus" reg="Cynea">C.</tp:taxon-name-part><tp:taxon-name-part taxon-name-part-type="species" reg="irma">irma</tp:taxon-name-part></tp:taxon-name></italic>, <italic><tp:taxon-name><tp:taxon-name-part taxon-name-part-type="genus" reg="Cynea">C.</tp:taxon-name-part><tp:taxon-name-part taxon-name-part-type="species" reg="megalops">megalops</tp:taxon-name-part></tp:taxon-name></italic>, <italic><tp:taxon-name><tp:taxon-name-part taxon-name-part-type="genus" reg="Cynea">Cynea</tp:taxon-name-part></tp:taxon-name></italic> Burns02, <italic><tp:taxon-name><tp:taxon-name-part taxon-name-part-type="genus" reg="Cynea">Cynea</tp:taxon-name-part></tp:taxon-name></italic> Burns04, <italic><tp:taxon-name><tp:taxon-name-part taxon-name-part-type="genus" reg="Cynea">Cynea</tp:taxon-name-part></tp:taxon-name></italic> Burns05, <italic><tp:taxon-name><tp:taxon-name-part taxon-name-part-type="genus" reg="Cynea">Cynea</tp:taxon-name-part></tp:taxon-name></italic> Burns06, <italic><tp:taxon-name><tp:taxon-name-part taxon-name-part-type="genus" reg="Cynea">Cynea</tp:taxon-name-part><tp:taxon-name-part taxon-name-part-type="species" reg="Cynea">Cynea</tp:taxon-name-part></tp:taxon-name></italic> Burns11, <italic><tp:taxon-name><tp:taxon-name-part taxon-name-part-type="genus" reg="Rhinthon">Rhinthon</tp:taxon-name-part><tp:taxon-name-part taxon-name-part-type="species" reg="molion">molion</tp:taxon-name-part></tp:taxon-name></italic>, and <italic><tp:taxon-name><tp:taxon-name-part taxon-name-part-type="genus" reg="Rhinthon">R.</tp:taxon-name-part><tp:taxon-name-part taxon-name-part-type="species" reg="osca">osca</tp:taxon-name-part></tp:taxon-name></italic>.</p><fig id="F38" position="float" orientation="portrait"><object-id xmlns:xlink="http://www.w3.org/1999/xlink" content-type="doi" xlink:type="simple">10.3897/zookeys.1175.105068.figure38</object-id><object-id xmlns:xlink="http://www.w3.org/1999/xlink" content-type="arpha" xlink:type="simple">A045F7AD-FFED-595A-8698-EFA471BA5CAF</object-id><label>Figure 38.</label><caption><p><italic><tp:taxon-name><tp:taxon-name-part taxon-name-part-type="genus" reg="Alphomelon">Alphomelon</tp:taxon-name-part><tp:taxon-name-part taxon-name-part-type="species" reg="hazelcambroneroae">hazelcambroneroae</tp:taxon-name-part></tp:taxon-name></italic> Fernandez-Triana &amp; Shimbori paratype female CNC308824 <bold>A</bold> habitus, lateral <bold>B</bold> head, fronto-lateral <bold>C</bold> wings <bold>D</bold> metasoma, dorsal <bold>E</bold> mesosoma, dorsal <bold>F</bold> metasoma, lateral.</p></caption><graphic xmlns:xlink="http://www.w3.org/1999/xlink" xlink:href="zookeys-1175-005_article-105068__-g038.jpg" position="float" orientation="portrait" xlink:type="simple" id="oo_893140.jpg"><uri content-type="original_file" xlink:type="simple">https://binary.pensoft.net/fig/893140</uri></graphic></fig></tp:treatment-sec><tp:treatment-sec sec-type="DNA barcoding" id="SECID0E1MGK"><title>DNA barcoding.</title><p><abbrev xmlns:xlink="http://www.w3.org/1999/xlink" xlink:title="Barcode Index Number" id="ABBRID0EANGK" xlink:type="simple">BIN</abbrev><ext-link xmlns:xlink="http://www.w3.org/1999/xlink" xlink:href="http://boldsystems.org/index.php/Public_BarcodeCluster?clusteruri=BOLD:AAA6775" ext-link-type="uri" xlink:type="simple">BOLD:AAA6775</ext-link>.</p></tp:treatment-sec><tp:treatment-sec sec-type="etymology" id="SECID0EJNGK"><title>Etymology.</title><p>Named after Sra. Hazel Cambronero in honor of her decades of teamwork in the <abbrev xmlns:xlink="http://www.w3.org/1999/xlink" xlink:title="Área de Conservación Guanacaste" id="ABBRID0EPNGK" xlink:type="simple">ACG</abbrev> parataxonomist team.</p></tp:treatment-sec><tp:treatment-sec sec-type="description" id="SECID0ETNGK"><title>Diagnostic description.</title><p>White patch on gena: extending to occiput and onto clypeus. Tegula/humeral complex color: yellow/yellow. Mesonotum color: mostly dark brown to black. Metasoma color: mostly black or dark brown. Tarsal claws spines: 3 or 4. Pterostigma shape: comparatively more elongate, its length ≥ 3.0× its central height and more triangular with its two lower margins more or less straight. T1 sculpture: weakly sculptured along margins (but some specimens, including holotype, with T1 mostly smooth). T1 central ridge: clearly marked by two raised carinae. T2 sculpture: entirely to mostly smooth. Ovipositor sheaths length: longer than first segment of metatarsus. Body length: 3.7–4.4 mm. Fore wing length: 3.9–4.4 mm.</p><fig id="F39" position="float" orientation="portrait"><object-id xmlns:xlink="http://www.w3.org/1999/xlink" content-type="doi" xlink:type="simple">10.3897/zookeys.1175.105068.figure39</object-id><object-id xmlns:xlink="http://www.w3.org/1999/xlink" content-type="arpha" xlink:type="simple">4321C7D7-C191-5FFE-A09A-83DCDBA25936</object-id><label>Figure 39.</label><caption><p><italic><tp:taxon-name><tp:taxon-name-part taxon-name-part-type="genus" reg="Alphomelon">Alphomelon</tp:taxon-name-part><tp:taxon-name-part taxon-name-part-type="species" reg="hazelcambroneroae">hazelcambroneroae</tp:taxon-name-part></tp:taxon-name></italic> Fernandez-Triana &amp; Shimbori paratype female DHJPAR0051805 <bold>A</bold> habitus, lateral <bold>B</bold> head, frontal <bold>C</bold> wings <bold>D</bold> metasoma, dorsal <bold>E</bold> head and mesosoma, dorsal.</p></caption><graphic xmlns:xlink="http://www.w3.org/1999/xlink" xlink:href="zookeys-1175-005_article-105068__-g039.jpg" position="float" orientation="portrait" xlink:type="simple" id="oo_893141.jpg"><uri content-type="original_file" xlink:type="simple">https://binary.pensoft.net/fig/893141</uri></graphic></fig></tp:treatment-sec><tp:treatment-sec><!--Section generated to contain objects referenced in tp:taxon-treatment.--><fig id="F97" position="float" orientation="portrait"><object-id xmlns:xlink="http://www.w3.org/1999/xlink" content-type="doi" xlink:type="simple">10.3897/zookeys.1175.105068.figure97</object-id><object-id xmlns:xlink="http://www.w3.org/1999/xlink" content-type="arpha" xlink:type="simple">C7DA3125-013C-5F72-AF95-E2F99B325AF0</object-id><label>Figure 97.</label><caption><p>Parasite cocoons <bold>A</bold><italic><tp:taxon-name><tp:taxon-name-part taxon-name-part-type="genus" reg="Alphomelon">Alphomelon</tp:taxon-name-part><tp:taxon-name-part taxon-name-part-type="species" reg="hazelcambroneroae">hazelcambroneroae</tp:taxon-name-part></tp:taxon-name></italic> 17-SRNP-27155-DHJ731343 <bold>B</bold><italic><tp:taxon-name><tp:taxon-name-part taxon-name-part-type="genus" reg="Alphomelon">Alphomelon</tp:taxon-name-part><tp:taxon-name-part taxon-name-part-type="species" reg="josecortesi">josecortesi</tp:taxon-name-part></tp:taxon-name></italic> 15-SRNP-32024-DHJ728940.</p></caption><graphic xmlns:xlink="http://www.w3.org/1999/xlink" xlink:href="zookeys-1175-005_article-105068__-g097.jpg" position="float" orientation="portrait" xlink:type="simple" id="oo_893199.jpg"><uri content-type="original_file" xlink:type="simple">https://binary.pensoft.net/fig/893199</uri></graphic></fig></tp:treatment-sec></tp:taxon-treatment>
