# Supplementary material for: ﻿A revision of the parasitoid wasp genus Alphomelon Mason with the description of 30 new species (Hymenoptera, Braconidae)
Source: Zookeys. 2023 Aug 16;1175:5–162. doi: 10.3897/zookeys.1175.105068 (PMC10448698; doi:10.3897/zookeys.1175.105068)
Supplement: XML Treatment for Alphomelon itatiaiensis [file zookeys.1175.105068-treatment23.xml]

<!DOCTYPE tp:taxon-treatment
  PUBLIC "-//TaxonX//DTD Taxonomic Treatment Publishing DTD v0 20100105//EN" "tax-treatment-NSO.dtd">
<tp:taxon-treatment xmlns:tp="http://www.plazi.org/taxpub"><tp:treatment-meta><kwd-group><label>Taxon classification</label><kwd>
                <named-content content-type="kingdom">Animalia</named-content>
              </kwd><kwd>
                <named-content content-type="order">Hymenoptera</named-content>
              </kwd><kwd>
                <named-content content-type="family">Braconidae</named-content>
              </kwd></kwd-group><mixed-citation publication-type="journal"><person-group><name><surname>Fernandez-Triana</surname><given-names>Jose L.</given-names></name><name><surname>Shimbori</surname><given-names>Eduardo M.</given-names></name><name><surname>Whitfield</surname><given-names>James B.</given-names></name><name><surname>Penteado-Dias</surname><given-names>Angelica M.</given-names></name><name><surname>Shaw</surname><given-names>Scott R.</given-names></name><name><surname>Boudreault</surname><given-names>Caroline</given-names></name><name><surname>Sones</surname><given-names>Jayme</given-names></name><name><surname>Perez</surname><given-names>Kate</given-names></name><name><surname>Brown</surname><given-names>Allison</given-names></name><name><surname>Manjunath</surname><given-names>Ramya</given-names></name><name><surname>Burns</surname><given-names>John M.</given-names></name><name><surname>Hebert</surname><given-names>P. D. N.</given-names></name><name><surname>Smith</surname><given-names>M. Alex</given-names></name><name><surname>Hallwachs</surname><given-names>Winnifred</given-names></name><name><surname>Janzen</surname><given-names>Daniel H.</given-names></name></person-group><article-title>﻿A revision of the parasitoid wasp genus <italic><tp:taxon-name><tp:taxon-name-part taxon-name-part-type="genus" reg="Alphomelon">Alphomelon</tp:taxon-name-part></tp:taxon-name></italic> Mason with the description of 30 new species (<tp:taxon-name><tp:taxon-name-part taxon-name-part-type="order">Hymenoptera</tp:taxon-name-part></tp:taxon-name>, <tp:taxon-name><tp:taxon-name-part taxon-name-part-type="family">Braconidae</tp:taxon-name-part></tp:taxon-name>)</article-title><source>Zookeys</source><day>16</day><month>08</month><year>2023</year><volume>1175</volume><fpage>5</fpage><lpage>162</lpage><pub-id pub-id-type="doi">10.3897/zookeys.1175.105068</pub-id></mixed-citation></tp:treatment-meta><tp:nomenclature><label>﻿</label><tp:taxon-name>
              <object-id xmlns:xlink="http://www.w3.org/1999/xlink" content-type="arpha" xlink:type="simple">1319FBA5-D15D-5A14-9B41-0BFAD7DA0ECB</object-id>
              <tp:taxon-name-part taxon-name-part-type="genus" reg="Alphomelon">Alphomelon</tp:taxon-name-part>
              <tp:taxon-name-part taxon-name-part-type="species" reg="itatiaiensis">itatiaiensis</tp:taxon-name-part>
              <object-id xmlns:xlink="http://www.w3.org/1999/xlink" content-type="zoobank" xlink:type="simple">https://zoobank.org/799B3BD2-A218-472F-8DC3-AABA9CA91A69</object-id>
            </tp:taxon-name><tp:taxon-authority>Shimbori &amp; Fernandez-Triana</tp:taxon-authority><tp:taxon-status xmlns:xlink="http://www.w3.org/1999/xlink" xlink:type="simple">sp. nov.</tp:taxon-status><xref ref-type="fig" rid="F40">Figs 40A–G</xref><xref ref-type="fig" rid="F41">, 41A–E</xref></tp:nomenclature><tp:treatment-sec sec-type="type material" id="SECID0EMQGK"><title>Type material.</title><p><bold><italic>Holotype</italic>.</bold> Brazil • Female (<abbrev xmlns:xlink="http://www.w3.org/1999/xlink" xlink:title="Coleção Entomológica do Departamento de Ecologia e Biologia Evolutiva da UFSCar, São Carlos, Brazil" id="ABBRID0EXQGK" xlink:type="simple">DCBU</abbrev> 100574): “Itatiaia, RJ, Brasil / PARNA de Itatiaia / Projeto Pensa Rio - Hympar / S 22o25'42,6” W 44o37'42,2” / Armadilha Malaise 03 (1.442 m) / 21.XI.2013 / R.F. Monteiro col.”</p><p><bold><italic>Paratypes</italic>.</bold> 1 female, same as holotype (<abbrev xmlns:xlink="http://www.w3.org/1999/xlink" xlink:title="Coleção Entomológica do Departamento de Ecologia e Biologia Evolutiva da UFSCar, São Carlos, Brazil" id="ABBRID0ECRGK" xlink:type="simple">DCBU</abbrev> 100575); 1 female, same as holotype, except “... <named-content xmlns:xlink="http://www.w3.org/1999/xlink" content-type="dwc:verbatimCoordinates" xlink:type="simple"><named-content content-type="geo-json" specific-use="{&#34;type&#34;:&#34;Point&#34;,&#34;coordinates&#34;:[-44.613750,-22.433722]}" id="NCID0EJRGK" xlink:type="simple">22°26'1,4"S 44°36'49,5"W</named-content></named-content> / Armadilha malaise 01 (1070 m) / 27.II.2014 …” (<abbrev xmlns:xlink="http://www.w3.org/1999/xlink" xlink:title="Coleção Entomológica do Departamento de Ecologia e Biologia Evolutiva da UFSCar, São Carlos, Brazil" id="ABBRID0EORGK" xlink:type="simple">DCBU</abbrev> 100571); 1 female, same as holotype except “... <named-content xmlns:xlink="http://www.w3.org/1999/xlink" content-type="dwc:verbatimCoordinates" xlink:type="simple"><named-content content-type="geo-json" specific-use="{&#34;type&#34;:&#34;Point&#34;,&#34;coordinates&#34;:[-44.636111,-22.422278]}" id="NCID0EVRGK" xlink:type="simple">22°25'20,2"S 44°38'10"W</named-content></named-content> Armadilha Malaise 04 (1.642m) / 14.IX.2013 …” (<abbrev xmlns:xlink="http://www.w3.org/1999/xlink" xlink:title="Coleção Entomológica do Departamento de Ecologia e Biologia Evolutiva da UFSCar, São Carlos, Brazil" id="ABBRID0E1RGK" xlink:type="simple">DCBU</abbrev> 100578); 1 female: “Itatiaia, RJ, Brasil / PARNA de Itatiaia / <named-content xmlns:xlink="http://www.w3.org/1999/xlink" content-type="dwc:verbatimCoordinates" xlink:type="simple"><named-content content-type="geo-json" specific-use="{&#34;type&#34;:&#34;Point&#34;,&#34;coordinates&#34;:[-44.611500,-22.437917]}" id="NCID0EBSGK" xlink:type="simple">22°26'16,5"S 44°36'41,4"W</named-content></named-content> / Armadilha Malaise 02 (987 m) / 30.I.2012 / R.F. Monteiro col.” (<abbrev xmlns:xlink="http://www.w3.org/1999/xlink" xlink:title="Coleção Entomológica do Departamento de Ecologia e Biologia Evolutiva da UFSCar, São Carlos, Brazil" id="ABBRID0EGSGK" xlink:type="simple">DCBU</abbrev> 100577).</p></tp:treatment-sec><tp:treatment-sec sec-type="distribution" id="SECID0EKSGK"><title>Distribution.</title><p>Brazil.</p></tp:treatment-sec><tp:treatment-sec sec-type="biology" id="SECID0EPSGK"><title>Biology.</title><p>No data.</p></tp:treatment-sec><tp:treatment-sec sec-type="DNA barcoding" id="SECID0EUSGK"><title>DNA barcoding.</title><p>Not available.</p></tp:treatment-sec><tp:treatment-sec sec-type="etymology" id="SECID0EZSGK"><title>Etymology.</title><p>Named after the locality of collection of the holotype and paratype specimens.</p></tp:treatment-sec><tp:treatment-sec sec-type="description" id="SECID0E5SGK"><title>Diagnostic description.</title><p>White patch on gena: extending to occiput but not to clypeus. Tegula/humeral complex color: yellow/yellow. Mesonotum color: mostly dark brown to black. Metasoma color: mostly black or dark brown. Tarsal claws spines: 2 or 3. Pterostigma shape: comparatively less elongate, its length ~ 2.5× its central height and usually more rounded with at least one of its lower margins curved. T1 sculpture: entirely to mostly smooth. T1 central ridge: clearly marked [with 1 or 2 strong costula centrally; costula absent in smaller specimens]. T2 sculpture: entirely to mostly smooth. Ovipositor sheaths length: slightly longer than first segment of metatarsus. Body length: 3.7–4.8 mm. Fore wing length: 3.8–4.8 mm.</p><fig id="F40" position="float" orientation="portrait"><object-id xmlns:xlink="http://www.w3.org/1999/xlink" content-type="doi" xlink:type="simple">10.3897/zookeys.1175.105068.figure40</object-id><object-id xmlns:xlink="http://www.w3.org/1999/xlink" content-type="arpha" xlink:type="simple">06FDC627-F18E-54A9-B85B-2B8D6081430B</object-id><label>Figure 40.</label><caption><p><italic><tp:taxon-name><tp:taxon-name-part taxon-name-part-type="genus" reg="Alphomelon">Alphomelon</tp:taxon-name-part><tp:taxon-name-part taxon-name-part-type="species" reg="itatiaiensis">itatiaiensis</tp:taxon-name-part></tp:taxon-name></italic> Shimbori &amp; Fernandez-Triana holotype female <abbrev xmlns:xlink="http://www.w3.org/1999/xlink" xlink:title="Coleção Entomológica do Departamento de Ecologia e Biologia Evolutiva da UFSCar, São Carlos, Brazil" id="ABBRID0EWTGK" xlink:type="simple">DCBU</abbrev> 100574 (<bold>A to E</bold>) and paratype female <abbrev xmlns:xlink="http://www.w3.org/1999/xlink" xlink:title="Coleção Entomológica do Departamento de Ecologia e Biologia Evolutiva da UFSCar, São Carlos, Brazil" id="ABBRID0E3TGK" xlink:type="simple">DCBU</abbrev> 100575 (<bold>F, G</bold>) <bold>A</bold> habitus, lateral <bold>B</bold> head, frontal <bold>C</bold> wings <bold>D</bold> head, lateral <bold>E</bold> antenna, lateral <bold>F</bold> metasoma, dorsal <bold>G</bold> mesosoma, dorsal.</p></caption><graphic xmlns:xlink="http://www.w3.org/1999/xlink" xlink:href="zookeys-1175-005_article-105068__-g040.jpg" position="float" orientation="portrait" xlink:type="simple" id="oo_893142.jpg"><uri content-type="original_file" xlink:type="simple">https://binary.pensoft.net/fig/893142</uri></graphic></fig><fig id="F41" position="float" orientation="portrait"><object-id xmlns:xlink="http://www.w3.org/1999/xlink" content-type="doi" xlink:type="simple">10.3897/zookeys.1175.105068.figure41</object-id><object-id xmlns:xlink="http://www.w3.org/1999/xlink" content-type="arpha" xlink:type="simple">ACB7E772-4122-5ED3-8901-759EDF2337BA</object-id><label>Figure 41.</label><caption><p><italic><tp:taxon-name><tp:taxon-name-part taxon-name-part-type="genus" reg="Alphomelon">Alphomelon</tp:taxon-name-part><tp:taxon-name-part taxon-name-part-type="species" reg="itatiaiensis">itatiaiensis</tp:taxon-name-part></tp:taxon-name></italic> Shimbori &amp; Fernandez-Triana paratype female <abbrev xmlns:xlink="http://www.w3.org/1999/xlink" xlink:title="Coleção Entomológica do Departamento de Ecologia e Biologia Evolutiva da UFSCar, São Carlos, Brazil" id="ABBRID0EIVGK" xlink:type="simple">DCBU</abbrev> 100571 (<bold>A, B</bold>) and paratype female <abbrev xmlns:xlink="http://www.w3.org/1999/xlink" xlink:title="Coleção Entomológica do Departamento de Ecologia e Biologia Evolutiva da UFSCar, São Carlos, Brazil" id="ABBRID0EOVGK" xlink:type="simple">DCBU</abbrev> 100577 (<bold>C–E</bold>) <bold>A</bold> habitus, lateral <bold>B</bold> head, frontal <bold>C</bold> fore wing <bold>D</bold> mesosoma, dorsal <bold>E</bold> metasoma, dorsal.</p></caption><graphic xmlns:xlink="http://www.w3.org/1999/xlink" xlink:href="zookeys-1175-005_article-105068__-g041.jpg" position="float" orientation="portrait" xlink:type="simple" id="oo_893143.jpg"><uri content-type="original_file" xlink:type="simple">https://binary.pensoft.net/fig/893143</uri></graphic></fig></tp:treatment-sec></tp:taxon-treatment>
