# Supplementary material for: ﻿A revision of the parasitoid wasp genus Alphomelon Mason with the description of 30 new species (Hymenoptera, Braconidae)
Source: Zookeys. 2023 Aug 16;1175:5–162. doi: 10.3897/zookeys.1175.105068 (PMC10448698; doi:10.3897/zookeys.1175.105068)
Supplement: XML Treatment for Alphomelon keineraragoni [file zookeys.1175.105068-treatment25.xml]

<!DOCTYPE tp:taxon-treatment
  PUBLIC "-//TaxonX//DTD Taxonomic Treatment Publishing DTD v0 20100105//EN" "tax-treatment-NSO.dtd">
<tp:taxon-treatment xmlns:tp="http://www.plazi.org/taxpub"><tp:treatment-meta><kwd-group><label>Taxon classification</label><kwd>
                <named-content content-type="kingdom">Animalia</named-content>
              </kwd><kwd>
                <named-content content-type="order">Hymenoptera</named-content>
              </kwd><kwd>
                <named-content content-type="family">Braconidae</named-content>
              </kwd></kwd-group><mixed-citation publication-type="journal"><person-group><name><surname>Fernandez-Triana</surname><given-names>Jose L.</given-names></name><name><surname>Shimbori</surname><given-names>Eduardo M.</given-names></name><name><surname>Whitfield</surname><given-names>James B.</given-names></name><name><surname>Penteado-Dias</surname><given-names>Angelica M.</given-names></name><name><surname>Shaw</surname><given-names>Scott R.</given-names></name><name><surname>Boudreault</surname><given-names>Caroline</given-names></name><name><surname>Sones</surname><given-names>Jayme</given-names></name><name><surname>Perez</surname><given-names>Kate</given-names></name><name><surname>Brown</surname><given-names>Allison</given-names></name><name><surname>Manjunath</surname><given-names>Ramya</given-names></name><name><surname>Burns</surname><given-names>John M.</given-names></name><name><surname>Hebert</surname><given-names>P. D. N.</given-names></name><name><surname>Smith</surname><given-names>M. Alex</given-names></name><name><surname>Hallwachs</surname><given-names>Winnifred</given-names></name><name><surname>Janzen</surname><given-names>Daniel H.</given-names></name></person-group><article-title>﻿A revision of the parasitoid wasp genus <italic><tp:taxon-name><tp:taxon-name-part taxon-name-part-type="genus" reg="Alphomelon">Alphomelon</tp:taxon-name-part></tp:taxon-name></italic> Mason with the description of 30 new species (<tp:taxon-name><tp:taxon-name-part taxon-name-part-type="order">Hymenoptera</tp:taxon-name-part></tp:taxon-name>, <tp:taxon-name><tp:taxon-name-part taxon-name-part-type="family">Braconidae</tp:taxon-name-part></tp:taxon-name>)</article-title><source>Zookeys</source><day>16</day><month>08</month><year>2023</year><volume>1175</volume><fpage>5</fpage><lpage>162</lpage><pub-id pub-id-type="doi">10.3897/zookeys.1175.105068</pub-id></mixed-citation></tp:treatment-meta><tp:nomenclature><label>﻿</label><tp:taxon-name>
              <object-id xmlns:xlink="http://www.w3.org/1999/xlink" content-type="arpha" xlink:type="simple">C6302362-B02A-58C5-8F56-9CDB2A409285</object-id>
              <tp:taxon-name-part taxon-name-part-type="genus" reg="Alphomelon">Alphomelon</tp:taxon-name-part>
              <tp:taxon-name-part taxon-name-part-type="species" reg="keineraragoni">keineraragoni</tp:taxon-name-part>
              <object-id xmlns:xlink="http://www.w3.org/1999/xlink" content-type="zoobank" xlink:type="simple">https://zoobank.org/D05A016F-080A-4430-BB69-3EC3E86C6F8E</object-id>
            </tp:taxon-name><tp:taxon-authority>Fernandez-Triana &amp; Shimbori</tp:taxon-authority><tp:taxon-status xmlns:xlink="http://www.w3.org/1999/xlink" xlink:type="simple">sp. nov.</tp:taxon-status><xref ref-type="fig" rid="F44">Figs 44A–G</xref><xref ref-type="fig" rid="F98">, 98A</xref></tp:nomenclature><tp:treatment-sec sec-type="type material" id="SECID0EK6GK"><title>Type material.</title><p><bold><italic>Holotype</italic>.</bold> Costa Rica • Female, <named-content xmlns:xlink="http://www.w3.org/1999/xlink" content-type="dwc:institutional_code" xlink:title="Canadian National Collection of insects, arachnids and nematodes, Ottawa, Canada" xlink:href="http://grbio.org/institution/canadian-national-collection-insects-arachnids-and-nematodes" xlink:type="simple">CNC</named-content>; Alajuela, Area de Conservación Guanacaste, Sector Rincon Rain Forest, Jacobo, <named-content xmlns:xlink="http://www.w3.org/1999/xlink" content-type="dwc:verbatimCoordinates" xlink:type="simple"><named-content content-type="geo-json" specific-use="{&#34;type&#34;:&#34;Point&#34;,&#34;coordinates&#34;:[-85.317700,10.940800]}" id="NCID0E36GK" xlink:type="simple">10°56'26.88"N, 85°19'3.72"W</named-content></named-content>, 461m; 1.V.2010; ex: <italic><tp:taxon-name><tp:taxon-name-part taxon-name-part-type="genus" reg="Neoxeniades">Neoxeniades</tp:taxon-name-part><tp:taxon-name-part taxon-name-part-type="species" reg="pluviasilva">pluviasilva</tp:taxon-name-part></tp:taxon-name></italic>; coll. Noe Castillo; Voucher code: DHJPAR0041820; Host voucher code: 10-SRNP-69422.</p><p><bold><italic>Paratypes</italic>.</bold> Costa Rica • 11 females, 1 male, <named-content xmlns:xlink="http://www.w3.org/1999/xlink" content-type="dwc:institutional_code" xlink:title="Canadian National Collection of insects, arachnids and nematodes, Ottawa, Canada" xlink:href="http://grbio.org/institution/canadian-national-collection-insects-arachnids-and-nematodes" xlink:type="simple">CNC</named-content>. Voucher codes: DHJPAR0038957, DHJPAR0038962, DHJPAR0047035, DHJPAR0047120, CNC308804, CNC308805, CNC308806 (additional specimens in a gel capsule associated with that specimen), CNC308807, CNC308808, CNC308809 (additional specimens in a gel capsule associated with that specimen), CNC308810, CNC308811.</p></tp:treatment-sec><tp:treatment-sec sec-type="distribution" id="SECID0EXAHK"><title>Distribution.</title><p>Costa Rica (<abbrev xmlns:xlink="http://www.w3.org/1999/xlink" xlink:title="Área de Conservación Guanacaste" id="ABBRID0E4AHK" xlink:type="simple">ACG</abbrev>).</p></tp:treatment-sec><tp:treatment-sec sec-type="biology" id="SECID0EBBHK"><title>Biology.</title><p>Gregarious, reared from <italic><tp:taxon-name><tp:taxon-name-part taxon-name-part-type="genus" reg="Neoxeniades">Neoxeniades</tp:taxon-name-part><tp:taxon-name-part taxon-name-part-type="species" reg="pluviasilva">pluviasilva</tp:taxon-name-part></tp:taxon-name></italic> and <italic><tp:taxon-name><tp:taxon-name-part taxon-name-part-type="genus" reg="Neoxeniades">Neoxeniades</tp:taxon-name-part></tp:taxon-name></italic> Burns03.</p></tp:treatment-sec><tp:treatment-sec sec-type="DNA barcoding" id="SECID0EZBHK"><title>DNA barcoding.</title><p><abbrev xmlns:xlink="http://www.w3.org/1999/xlink" xlink:title="Barcode Index Number" id="ABBRID0E6BHK" xlink:type="simple">BIN</abbrev><ext-link xmlns:xlink="http://www.w3.org/1999/xlink" xlink:href="http://boldsystems.org/index.php/Public_BarcodeCluster?clusteruri=BOLD:ABU7420" ext-link-type="uri" xlink:type="simple">BOLD: ABU7420</ext-link>.</p></tp:treatment-sec><tp:treatment-sec sec-type="etymology" id="SECID0EICHK"><title>Etymology.</title><p>Named in honor of Sr. Keiner Aragón in honor of his decades of teamwork in the <abbrev xmlns:xlink="http://www.w3.org/1999/xlink" xlink:title="Área de Conservación Guanacaste" id="ABBRID0EOCHK" xlink:type="simple">ACG</abbrev> inventory team.</p></tp:treatment-sec><tp:treatment-sec sec-type="description" id="SECID0ESCHK"><title>Diagnostic description.</title><p>White patch on gena: extending to occiput and onto clypeus. Tegula/humeral complex color: yellow/yellow. Mesonotum color: mostly dark brown to black. Metasoma color: mostly black or dark brown. Tarsal claws spines: 4. Pterostigma shape: comparatively more elongate, its length ≥ 3.0× its central height and more triangular with its two lower margins more or less straight. T1 sculpture: entirely to mostly smooth/weakly sculptured along margins/ strongly sculptured on at least apical half or more. T1 central ridge: marked by weak carina. T2 sculpture: entirely to mostly smooth. Ovipositor sheaths length: shorter than first segment of metatarsus. Body length: 2.9–3.7 mm. Fore wing length: 3.2–3.8 mm.</p><fig id="F44" position="float" orientation="portrait"><object-id xmlns:xlink="http://www.w3.org/1999/xlink" content-type="doi" xlink:type="simple">10.3897/zookeys.1175.105068.figure44</object-id><object-id xmlns:xlink="http://www.w3.org/1999/xlink" content-type="arpha" xlink:type="simple">28BCE2D1-DA28-5431-9CF1-20438275D516</object-id><label>Figure 44.</label><caption><p><italic><tp:taxon-name><tp:taxon-name-part taxon-name-part-type="genus" reg="Alphomelon">Alphomelon</tp:taxon-name-part><tp:taxon-name-part taxon-name-part-type="species" reg="keineraragoni">keineraragoni</tp:taxon-name-part></tp:taxon-name></italic> Fernandez-Triana &amp; Shimbori holotype female DHJPAR0041820 <bold>A</bold> habitus, lateral <bold>B</bold> head, frontal <bold>C</bold> head, dorsal <bold>D</bold> fore wing <bold>E</bold> antenna, lateral <bold>F</bold> propodeum and metasoma, dorsal <bold>G</bold> mesosoma, dorsal.</p></caption><graphic xmlns:xlink="http://www.w3.org/1999/xlink" xlink:href="zookeys-1175-005_article-105068__-g044.jpg" position="float" orientation="portrait" xlink:type="simple" id="oo_893146.jpg"><uri content-type="original_file" xlink:type="simple">https://binary.pensoft.net/fig/893146</uri></graphic></fig></tp:treatment-sec><tp:treatment-sec sec-type="notes" id="SECID0E4DHK"><title>Notes.</title><p><italic><tp:taxon-name><tp:taxon-name-part taxon-name-part-type="genus" reg="Alphomelon">Alphomelon</tp:taxon-name-part><tp:taxon-name-part taxon-name-part-type="species" reg="bromeliphile">bromeliphile</tp:taxon-name-part></tp:taxon-name></italic> and <italic><tp:taxon-name><tp:taxon-name-part taxon-name-part-type="genus" reg="Alphomelon">A.</tp:taxon-name-part><tp:taxon-name-part taxon-name-part-type="species" reg="keineraragoni">keineraragoni</tp:taxon-name-part></tp:taxon-name></italic> are very similar morphologically. However, <italic><tp:taxon-name><tp:taxon-name-part taxon-name-part-type="genus" reg="Alphomelon"/><tp:taxon-name-part taxon-name-part-type="species" reg="bromeliphile">bromeliphile</tp:taxon-name-part></tp:taxon-name></italic> parasitizes caterpillars of <italic><tp:taxon-name><tp:taxon-name-part taxon-name-part-type="genus" reg="Neoxeniades">Neoxeniades</tp:taxon-name-part><tp:taxon-name-part taxon-name-part-type="species" reg="luda">luda</tp:taxon-name-part></tp:taxon-name></italic> feeding on epiphytic <tp:taxon-name><tp:taxon-name-part taxon-name-part-type="family">Bromeliaceae</tp:taxon-name-part></tp:taxon-name> in rain forest, whereas <italic><tp:taxon-name><tp:taxon-name-part taxon-name-part-type="genus" reg="Alphomelon">A.</tp:taxon-name-part><tp:taxon-name-part taxon-name-part-type="species" reg="keineraragoni">keineraragoni</tp:taxon-name-part></tp:taxon-name></italic> parasitizes different <italic><tp:taxon-name><tp:taxon-name-part taxon-name-part-type="genus" reg="Neoxeniades">Neoxeniades</tp:taxon-name-part></tp:taxon-name></italic> species (<italic><tp:taxon-name><tp:taxon-name-part taxon-name-part-type="genus" reg="Neoxeniades">N.</tp:taxon-name-part><tp:taxon-name-part taxon-name-part-type="species" reg="pluviasilva">pluviasilva</tp:taxon-name-part></tp:taxon-name></italic> and <italic><tp:taxon-name><tp:taxon-name-part taxon-name-part-type="genus" reg="Neoxeniades">N.</tp:taxon-name-part></tp:taxon-name></italic> Burns03) feeding on terrestrial <tp:taxon-name><tp:taxon-name-part taxon-name-part-type="family">Bromeliaceae</tp:taxon-name-part></tp:taxon-name> in dry forest. They also have distinctive BINs, which are 2.72% bp different.</p></tp:treatment-sec><tp:treatment-sec><!--Section generated to contain objects referenced in tp:taxon-treatment.--><fig id="F98" position="float" orientation="portrait"><object-id xmlns:xlink="http://www.w3.org/1999/xlink" content-type="doi" xlink:type="simple">10.3897/zookeys.1175.105068.figure98</object-id><object-id xmlns:xlink="http://www.w3.org/1999/xlink" content-type="arpha" xlink:type="simple">3775BD29-BCAA-5719-9641-CD9E00BFC117</object-id><label>Figure 98.</label><caption><p>Parasite cocoons and caterpillars <bold>A</bold><italic><tp:taxon-name><tp:taxon-name-part taxon-name-part-type="genus" reg="Alphomelon">Alphomelon</tp:taxon-name-part><tp:taxon-name-part taxon-name-part-type="species" reg="keineraragoni">keineraragoni</tp:taxon-name-part></tp:taxon-name></italic> 15-SRNP-71451-DHJ727801 <bold>B</bold><italic><tp:taxon-name><tp:taxon-name-part taxon-name-part-type="genus" reg="Alphomelon">Alphomelon</tp:taxon-name-part><tp:taxon-name-part taxon-name-part-type="species" reg="luciarosae">luciarosae</tp:taxon-name-part></tp:taxon-name></italic> 12-SRNP-65952-DHJ487984.</p></caption><graphic xmlns:xlink="http://www.w3.org/1999/xlink" xlink:href="zookeys-1175-005_article-105068__-g098.jpg" position="float" orientation="portrait" xlink:type="simple" id="oo_893200.jpg"><uri content-type="original_file" xlink:type="simple">https://binary.pensoft.net/fig/893200</uri></graphic></fig></tp:treatment-sec></tp:taxon-treatment>
