# Supplementary material for: ﻿A revision of the parasitoid wasp genus Alphomelon Mason with the description of 30 new species (Hymenoptera, Braconidae)
Source: Zookeys. 2023 Aug 16;1175:5–162. doi: 10.3897/zookeys.1175.105068 (PMC10448698; doi:10.3897/zookeys.1175.105068)
Supplement: XML Treatment for Alphomelon luciarosae [file zookeys.1175.105068-treatment26.xml]

<!DOCTYPE tp:taxon-treatment
  PUBLIC "-//TaxonX//DTD Taxonomic Treatment Publishing DTD v0 20100105//EN" "tax-treatment-NSO.dtd">
<tp:taxon-treatment xmlns:tp="http://www.plazi.org/taxpub"><tp:treatment-meta><kwd-group><label>Taxon classification</label><kwd>
                <named-content content-type="kingdom">Animalia</named-content>
              </kwd><kwd>
                <named-content content-type="order">Hymenoptera</named-content>
              </kwd><kwd>
                <named-content content-type="family">Braconidae</named-content>
              </kwd></kwd-group><mixed-citation publication-type="journal"><person-group><name><surname>Fernandez-Triana</surname><given-names>Jose L.</given-names></name><name><surname>Shimbori</surname><given-names>Eduardo M.</given-names></name><name><surname>Whitfield</surname><given-names>James B.</given-names></name><name><surname>Penteado-Dias</surname><given-names>Angelica M.</given-names></name><name><surname>Shaw</surname><given-names>Scott R.</given-names></name><name><surname>Boudreault</surname><given-names>Caroline</given-names></name><name><surname>Sones</surname><given-names>Jayme</given-names></name><name><surname>Perez</surname><given-names>Kate</given-names></name><name><surname>Brown</surname><given-names>Allison</given-names></name><name><surname>Manjunath</surname><given-names>Ramya</given-names></name><name><surname>Burns</surname><given-names>John M.</given-names></name><name><surname>Hebert</surname><given-names>P. D. N.</given-names></name><name><surname>Smith</surname><given-names>M. Alex</given-names></name><name><surname>Hallwachs</surname><given-names>Winnifred</given-names></name><name><surname>Janzen</surname><given-names>Daniel H.</given-names></name></person-group><article-title>﻿A revision of the parasitoid wasp genus <italic><tp:taxon-name><tp:taxon-name-part taxon-name-part-type="genus" reg="Alphomelon">Alphomelon</tp:taxon-name-part></tp:taxon-name></italic> Mason with the description of 30 new species (<tp:taxon-name><tp:taxon-name-part taxon-name-part-type="order">Hymenoptera</tp:taxon-name-part></tp:taxon-name>, <tp:taxon-name><tp:taxon-name-part taxon-name-part-type="family">Braconidae</tp:taxon-name-part></tp:taxon-name>)</article-title><source>Zookeys</source><day>16</day><month>08</month><year>2023</year><volume>1175</volume><fpage>5</fpage><lpage>162</lpage><pub-id pub-id-type="doi">10.3897/zookeys.1175.105068</pub-id></mixed-citation></tp:treatment-meta><tp:nomenclature><label>﻿</label><tp:taxon-name>
              <object-id xmlns:xlink="http://www.w3.org/1999/xlink" content-type="arpha" xlink:type="simple">799E2A06-DD2E-5C40-AF57-F291FC46AAE0</object-id>
              <tp:taxon-name-part taxon-name-part-type="genus" reg="Alphomelon">Alphomelon</tp:taxon-name-part>
              <tp:taxon-name-part taxon-name-part-type="species" reg="luciarosae">luciarosae</tp:taxon-name-part>
              <object-id xmlns:xlink="http://www.w3.org/1999/xlink" content-type="zoobank" xlink:type="simple">https://zoobank.org/7AB920E4-02BE-40D6-9843-68176A91782B</object-id>
            </tp:taxon-name><tp:taxon-authority>Fernandez-Triana &amp; Shimbori</tp:taxon-authority><tp:taxon-status xmlns:xlink="http://www.w3.org/1999/xlink" xlink:type="simple">sp. nov.</tp:taxon-status><xref ref-type="fig" rid="F45">Figs 45A–G</xref><xref ref-type="fig" rid="F98">, 98B</xref></tp:nomenclature><tp:treatment-sec sec-type="type material" id="SECID0EOIHK"><title>Type material.</title><p><bold><italic>Holotype</italic>.</bold> Costa Rica • Female, <named-content xmlns:xlink="http://www.w3.org/1999/xlink" content-type="dwc:institutional_code" xlink:title="Canadian National Collection of insects, arachnids and nematodes, Ottawa, Canada" xlink:href="http://grbio.org/institution/canadian-national-collection-insects-arachnids-and-nematodes" xlink:type="simple">CNC</named-content>; Alajuela, Area de Conservación Guanacaste, Brasilia, Piedrona, <named-content xmlns:xlink="http://www.w3.org/1999/xlink" content-type="dwc:verbatimCoordinates" xlink:type="simple"><named-content content-type="geo-json" specific-use="{&#34;type&#34;:&#34;Point&#34;,&#34;coordinates&#34;:[-85.359000,11.016200]}" id="NCID0EAJHK" xlink:type="simple">11°0'58.32"N, 85°21'32.40"W</named-content></named-content>, 340m; 4.XII.2012; ex: <italic><tp:taxon-name><tp:taxon-name-part taxon-name-part-type="genus" reg="Ebusus">Ebusus</tp:taxon-name-part><tp:taxon-name-part taxon-name-part-type="species" reg="ebusus">ebusus</tp:taxon-name-part></tp:taxon-name></italic>; coll. Duvalier Briceño; Voucher code: DHJPAR0051292; Host voucher code: 12-SRNP-65952.</p></tp:treatment-sec><tp:treatment-sec sec-type="distribution" id="SECID0EQJHK"><title>Distribution.</title><p>Costa Rica (<abbrev xmlns:xlink="http://www.w3.org/1999/xlink" xlink:title="Área de Conservación Guanacaste" id="ABBRID0EWJHK" xlink:type="simple">ACG</abbrev>).</p></tp:treatment-sec><tp:treatment-sec sec-type="biology" id="SECID0E1JHK"><title>Biology.</title><p>Gregarious, reared from <italic><tp:taxon-name><tp:taxon-name-part taxon-name-part-type="genus" reg="Ebusus">Ebusus</tp:taxon-name-part><tp:taxon-name-part taxon-name-part-type="species" reg="ebusus">ebusus</tp:taxon-name-part></tp:taxon-name></italic>.</p></tp:treatment-sec><tp:treatment-sec sec-type="DNA barcoding" id="SECID0ELKHK"><title>DNA barcoding.</title><p><abbrev xmlns:xlink="http://www.w3.org/1999/xlink" xlink:title="Barcode Index Number" id="ABBRID0ERKHK" xlink:type="simple">BIN</abbrev><ext-link xmlns:xlink="http://www.w3.org/1999/xlink" xlink:href="http://boldsystems.org/index.php/Public_BarcodeCluster?clusteruri=BOLD:ACJ4259" ext-link-type="uri" xlink:type="simple">BOLD:ACJ4259</ext-link>.</p></tp:treatment-sec><tp:treatment-sec sec-type="etymology" id="SECID0E1KHK"><title>Etymology.</title><p>Named in honor of Sra. Lucía Rosa in honor of her decades of teamwork in the <abbrev xmlns:xlink="http://www.w3.org/1999/xlink" xlink:title="Área de Conservación Guanacaste" id="ABBRID0EFLHK" xlink:type="simple">ACG</abbrev> parataxonomist team.</p></tp:treatment-sec><tp:treatment-sec sec-type="description" id="SECID0EJLHK"><title>Diagnostic description.</title><p>White patch on gena: extending to occiput but not to clypeus. Tegula/humeral complex color: yellow/yellow. Mesonotum color: mostly dark brown to black. Metasoma color: mostly black or dark brown. Tarsal claws spines: 3. Pterostigma shape: comparatively more elongate, its length ≥ 3.0× its central height and more triangular with its two lower margins more or less straight. T1 sculpture: entirely to mostly smooth. T1 central ridge: faintly indicated by shallow depression. T2 sculpture: entirely to mostly smooth. Ovipositor sheaths length: shorter than first segment of metatarsus. Body length: 3.8 mm. Fore wing length: 3.8 mm.</p><fig id="F45" position="float" orientation="portrait"><object-id xmlns:xlink="http://www.w3.org/1999/xlink" content-type="doi" xlink:type="simple">10.3897/zookeys.1175.105068.figure45</object-id><object-id xmlns:xlink="http://www.w3.org/1999/xlink" content-type="arpha" xlink:type="simple">A774E1E6-3782-50F9-BFCC-5EC8A24573A2</object-id><label>Figure 45.</label><caption><p><italic><tp:taxon-name><tp:taxon-name-part taxon-name-part-type="genus" reg="Alphomelon">Alphomelon</tp:taxon-name-part><tp:taxon-name-part taxon-name-part-type="species" reg="luciarosae">luciarosae</tp:taxon-name-part></tp:taxon-name></italic> Fernandez-Triana &amp; Shimbori holotype female DHJPAR0051292 <bold>A</bold> habitus, lateral <bold>B</bold> head, frontal <bold>C</bold> head, lateral <bold>D</bold> wings <bold>E</bold> metasoma, dorsal <bold>F</bold> mesosoma, dorsal <bold>G</bold> ovipositor, lateral.</p></caption><graphic xmlns:xlink="http://www.w3.org/1999/xlink" xlink:href="zookeys-1175-005_article-105068__-g045.jpg" position="float" orientation="portrait" xlink:type="simple" id="oo_893147.jpg"><uri content-type="original_file" xlink:type="simple">https://binary.pensoft.net/fig/893147</uri></graphic></fig></tp:treatment-sec><tp:treatment-sec><!--Section generated to contain objects referenced in tp:taxon-treatment.--><fig id="F98" position="float" orientation="portrait"><object-id xmlns:xlink="http://www.w3.org/1999/xlink" content-type="doi" xlink:type="simple">10.3897/zookeys.1175.105068.figure98</object-id><object-id xmlns:xlink="http://www.w3.org/1999/xlink" content-type="arpha" xlink:type="simple">3775BD29-BCAA-5719-9641-CD9E00BFC117</object-id><label>Figure 98.</label><caption><p>Parasite cocoons and caterpillars <bold>A</bold><italic><tp:taxon-name><tp:taxon-name-part taxon-name-part-type="genus" reg="Alphomelon">Alphomelon</tp:taxon-name-part><tp:taxon-name-part taxon-name-part-type="species" reg="keineraragoni">keineraragoni</tp:taxon-name-part></tp:taxon-name></italic> 15-SRNP-71451-DHJ727801 <bold>B</bold><italic><tp:taxon-name><tp:taxon-name-part taxon-name-part-type="genus" reg="Alphomelon">Alphomelon</tp:taxon-name-part><tp:taxon-name-part taxon-name-part-type="species" reg="luciarosae">luciarosae</tp:taxon-name-part></tp:taxon-name></italic> 12-SRNP-65952-DHJ487984.</p></caption><graphic xmlns:xlink="http://www.w3.org/1999/xlink" xlink:href="zookeys-1175-005_article-105068__-g098.jpg" position="float" orientation="portrait" xlink:type="simple" id="oo_893200.jpg"><uri content-type="original_file" xlink:type="simple">https://binary.pensoft.net/fig/893200</uri></graphic></fig></tp:treatment-sec></tp:taxon-treatment>
