# Supplementary material for: ﻿A revision of the parasitoid wasp genus Alphomelon Mason with the description of 30 new species (Hymenoptera, Braconidae)
Source: Zookeys. 2023 Aug 16;1175:5–162. doi: 10.3897/zookeys.1175.105068 (PMC10448698; doi:10.3897/zookeys.1175.105068)
Supplement: XML Treatment for Alphomelon melanoscelis [file zookeys.1175.105068-treatment28.xml]

<!DOCTYPE tp:taxon-treatment
  PUBLIC "-//TaxonX//DTD Taxonomic Treatment Publishing DTD v0 20100105//EN" "tax-treatment-NSO.dtd">
<tp:taxon-treatment xmlns:tp="http://www.plazi.org/taxpub"><tp:treatment-meta><kwd-group><label>Taxon classification</label><kwd>
                <named-content content-type="kingdom">Animalia</named-content>
              </kwd><kwd>
                <named-content content-type="order">Hymenoptera</named-content>
              </kwd><kwd>
                <named-content content-type="family">Braconidae</named-content>
              </kwd></kwd-group><mixed-citation publication-type="journal"><person-group><name><surname>Fernandez-Triana</surname><given-names>Jose L.</given-names></name><name><surname>Shimbori</surname><given-names>Eduardo M.</given-names></name><name><surname>Whitfield</surname><given-names>James B.</given-names></name><name><surname>Penteado-Dias</surname><given-names>Angelica M.</given-names></name><name><surname>Shaw</surname><given-names>Scott R.</given-names></name><name><surname>Boudreault</surname><given-names>Caroline</given-names></name><name><surname>Sones</surname><given-names>Jayme</given-names></name><name><surname>Perez</surname><given-names>Kate</given-names></name><name><surname>Brown</surname><given-names>Allison</given-names></name><name><surname>Manjunath</surname><given-names>Ramya</given-names></name><name><surname>Burns</surname><given-names>John M.</given-names></name><name><surname>Hebert</surname><given-names>P. D. N.</given-names></name><name><surname>Smith</surname><given-names>M. Alex</given-names></name><name><surname>Hallwachs</surname><given-names>Winnifred</given-names></name><name><surname>Janzen</surname><given-names>Daniel H.</given-names></name></person-group><article-title>﻿A revision of the parasitoid wasp genus <italic><tp:taxon-name><tp:taxon-name-part taxon-name-part-type="genus" reg="Alphomelon">Alphomelon</tp:taxon-name-part></tp:taxon-name></italic> Mason with the description of 30 new species (<tp:taxon-name><tp:taxon-name-part taxon-name-part-type="order">Hymenoptera</tp:taxon-name-part></tp:taxon-name>, <tp:taxon-name><tp:taxon-name-part taxon-name-part-type="family">Braconidae</tp:taxon-name-part></tp:taxon-name>)</article-title><source>Zookeys</source><day>16</day><month>08</month><year>2023</year><volume>1175</volume><fpage>5</fpage><lpage>162</lpage><pub-id pub-id-type="doi">10.3897/zookeys.1175.105068</pub-id></mixed-citation></tp:treatment-meta><tp:nomenclature><label>﻿</label><tp:taxon-name>
              <object-id xmlns:xlink="http://www.w3.org/1999/xlink" content-type="arpha" xlink:type="simple">277C6CFB-1F10-5FC3-B19F-528AFEC381CE</object-id>
              <tp:taxon-name-part taxon-name-part-type="genus" reg="Alphomelon">Alphomelon</tp:taxon-name-part>
              <tp:taxon-name-part taxon-name-part-type="species" reg="melanoscelis">melanoscelis</tp:taxon-name-part>
            </tp:taxon-name><tp:taxon-authority>Deans, 2003</tp:taxon-authority><xref ref-type="fig" rid="F49">Figs 49A–D</xref><xref ref-type="fig" rid="F50">, 50A–E</xref></tp:nomenclature><tp:treatment-sec sec-type="distribution" id="SECID0ESXHK"><title>Distribution.</title><p>Argentina*, Brazil (AL, MT), Costa Rica, Mexico, Venezuela; collected in dry forest and rainforest sites.</p></tp:treatment-sec><tp:treatment-sec sec-type="biology" id="SECID0EXXHK"><title>Biology.</title><p>Reared from unidentified hesperiines feeding on grasses (<tp:taxon-name><tp:taxon-name-part taxon-name-part-type="family">Poaceae</tp:taxon-name-part></tp:taxon-name>) and sedges (<tp:taxon-name><tp:taxon-name-part taxon-name-part-type="family">Cyperaceae</tp:taxon-name-part></tp:taxon-name>) in Costa Rica (<xref ref-type="bibr" rid="B3">Deans et al. 2003</xref>).</p></tp:treatment-sec><tp:treatment-sec sec-type="DNA barcoding" id="SECID0ELYHK"><title>DNA barcoding.</title><p><abbrev xmlns:xlink="http://www.w3.org/1999/xlink" xlink:title="Barcode Index Number" id="ABBRID0ERYHK" xlink:type="simple">BIN</abbrev><ext-link xmlns:xlink="http://www.w3.org/1999/xlink" xlink:href="http://boldsystems.org/index.php/Public_BarcodeCluster?clusteruri=BOLD:AAB8584" ext-link-type="uri" xlink:type="simple">BOLD:AAB8584</ext-link> (but see Notes below).</p></tp:treatment-sec><tp:treatment-sec sec-type="material" id="SECID0E1YHK"><title>Other specimens examined.</title><p>See notes below.</p></tp:treatment-sec><tp:treatment-sec sec-type="notes" id="SECID0E6YHK"><title>Notes.</title><p><abbrev xmlns:xlink="http://www.w3.org/1999/xlink" xlink:title="Barcode Index Number" id="ABBRID0EFZHK" xlink:type="simple">BIN</abbrev><ext-link xmlns:xlink="http://www.w3.org/1999/xlink" xlink:href="http://boldsystems.org/index.php/Public_BarcodeCluster?clusteruri=BOLD:AAB8584" ext-link-type="uri" xlink:type="simple">BOLD:AAB8584</ext-link> comprises what we consider to be several species, namely a) a few specimens of the “true” <italic><tp:taxon-name><tp:taxon-name-part taxon-name-part-type="genus" reg="Alphomelon">A.</tp:taxon-name-part><tp:taxon-name-part taxon-name-part-type="species" reg="melanoscelis">melanoscelis</tp:taxon-name-part></tp:taxon-name></italic> (in the restricted sense as it is understood in this paper), from Central and South America; b) a single specimen of <italic><tp:taxon-name><tp:taxon-name-part taxon-name-part-type="genus" reg="Alphomelon">A.</tp:taxon-name-part><tp:taxon-name-part taxon-name-part-type="species" reg="paramelanoscelis">paramelanoscelis</tp:taxon-name-part></tp:taxon-name></italic> and two specimens of <italic><tp:taxon-name><tp:taxon-name-part taxon-name-part-type="genus" reg="Alphomelon">A.</tp:taxon-name-part><tp:taxon-name-part taxon-name-part-type="species" reg="rigoi">rigoi</tp:taxon-name-part></tp:taxon-name></italic>, two new South American species described below; c) Costa Rican (<abbrev xmlns:xlink="http://www.w3.org/1999/xlink" xlink:title="Área de Conservación Guanacaste" id="ABBRID0EP1HK" xlink:type="simple">ACG</abbrev>) specimens of <italic><tp:taxon-name><tp:taxon-name-part taxon-name-part-type="genus" reg="Alphomelon">A.</tp:taxon-name-part><tp:taxon-name-part taxon-name-part-type="species" reg="guillermopereirai">guillermopereirai</tp:taxon-name-part></tp:taxon-name></italic>, a completely different species morphologically and which represents the majority of specimens currently associated with that <abbrev xmlns:xlink="http://www.w3.org/1999/xlink" xlink:title="Barcode Index Number" id="ABBRID0E51HK" xlink:type="simple">BIN</abbrev> in <abbrev xmlns:xlink="http://www.w3.org/1999/xlink" xlink:title="Barcode of Life Data System" id="ABBRID0EC2HK" xlink:type="simple">BOLD</abbrev>. This <abbrev xmlns:xlink="http://www.w3.org/1999/xlink" xlink:title="Barcode Index Number" id="ABBRID0EG2HK" xlink:type="simple">BIN</abbrev> has a relatively large barcode variation, with the maximum distance between sequences within the <abbrev xmlns:xlink="http://www.w3.org/1999/xlink" xlink:title="Barcode Index Number" id="ABBRID0EK2HK" xlink:type="simple">BIN</abbrev> being 1.93% bp, a larger difference than the distance to the closest <abbrev xmlns:xlink="http://www.w3.org/1999/xlink" xlink:title="Barcode Index Number" id="ABBRID0EO2HK" xlink:type="simple">BIN</abbrev> in <abbrev xmlns:xlink="http://www.w3.org/1999/xlink" xlink:title="Barcode of Life Data System" id="ABBRID0ES2HK" xlink:type="simple">BOLD</abbrev> (<ext-link xmlns:xlink="http://www.w3.org/1999/xlink" xlink:href="http://boldsystems.org/index.php/Public_BarcodeCluster?clusteruri=BOLD:ADJ6568" ext-link-type="uri" xlink:type="simple">BOLD:ADJ6568</ext-link>) which is only 1.08% bp. That second <abbrev xmlns:xlink="http://www.w3.org/1999/xlink" xlink:title="Barcode Index Number" id="ABBRID0E22HK" xlink:type="simple">BIN</abbrev> represents <italic><tp:taxon-name><tp:taxon-name-part taxon-name-part-type="genus" reg="Alphomelon">A.</tp:taxon-name-part><tp:taxon-name-part taxon-name-part-type="species" reg="andydeansi">andydeansi</tp:taxon-name-part></tp:taxon-name></italic>, a species with comparatively significant morphological differences (especially paler color of hind legs) and different host caterpillars.</p><p>Based strictly on the specimens of these species that are deposited in the <named-content xmlns:xlink="http://www.w3.org/1999/xlink" content-type="dwc:institutional_code" xlink:title="Canadian National Collection of insects, arachnids and nematodes, Ottawa, Canada" xlink:href="http://grbio.org/institution/canadian-national-collection-insects-arachnids-and-nematodes" xlink:type="simple">CNC</named-content> and that we could examine and study, the <italic><tp:taxon-name><tp:taxon-name-part taxon-name-part-type="genus" reg="Alphomelon">A.</tp:taxon-name-part><tp:taxon-name-part taxon-name-part-type="species" reg="melanoscelis">melanoscelis</tp:taxon-name-part></tp:taxon-name></italic> specimens cluster separate from specimens of <italic><tp:taxon-name><tp:taxon-name-part taxon-name-part-type="genus" reg="Alphomelon">A.</tp:taxon-name-part><tp:taxon-name-part taxon-name-part-type="species" reg="guillermopereirai">guillermopereirai</tp:taxon-name-part></tp:taxon-name></italic> (although the barcode differences between the two species are &lt; 1% bp). This is an example of BINs failing to properly represent the species limits (as compared versus other criteria to delimit species such as morphology and biology). BINs containing more than one species have been commonplace with <abbrev xmlns:xlink="http://www.w3.org/1999/xlink" xlink:title="Área de Conservación Guanacaste" id="ABBRID0EG4HK" xlink:type="simple">ACG</abbrev> speciose genera (e.g., <xref ref-type="bibr" rid="B9">Hebert et al. 2004</xref>, <xref ref-type="bibr" rid="B2">Burns et al. 2008</xref>, <xref ref-type="bibr" rid="B4">Fernandez-Triana 2019</xref>) although the discussion of the topic among the scientific community is ongoing and far from being resolved (e.g., <xref ref-type="bibr" rid="B1">Brower 2010</xref>; <xref ref-type="bibr" rid="B17">Meier et al. 2021</xref>).</p><p>In addition to the holotype (from Costa Rica, Heredia, which we examined, and it is illustrated here in Figs <xref ref-type="fig" rid="F49">49A–D</xref>) and the paratypes from Costa Rica, Brazil, Mexico and Venezuela mentioned in the original description of the species by <xref ref-type="bibr" rid="B3">Deans et al. (2003)</xref> (of those paratypes we could only examine a Brazilian specimen deposited in the <named-content xmlns:xlink="http://www.w3.org/1999/xlink" content-type="dwc:institutional_code" xlink:title="Canadian National Collection of insects, arachnids and nematodes, Ottawa, Canada" xlink:href="http://grbio.org/institution/canadian-national-collection-insects-arachnids-and-nematodes" xlink:type="simple">CNC</named-content> with voucher code CNCHYM 00036 and a sequence 164 bp long), we provided here a restricted concept of <italic><tp:taxon-name><tp:taxon-name-part taxon-name-part-type="genus" reg="Alphomelon"/><tp:taxon-name-part taxon-name-part-type="species" reg="melanoscelis">melanoscelis</tp:taxon-name-part></tp:taxon-name></italic>. The following specimens (not included in the original description) are associated with the species: a) additional specimens from Brazil (CNCHYM 00035, CNC2805178, and CNC704367); b) a new country record from Argentina which is based on a sequence in <abbrev xmlns:xlink="http://www.w3.org/1999/xlink" xlink:title="Barcode of Life Data System" id="ABBRID0EW5HK" xlink:type="simple">BOLD</abbrev> (specimen BIOUG24734-D06 with 585 bp); c) at least four <abbrev xmlns:xlink="http://www.w3.org/1999/xlink" xlink:title="Área de Conservación Guanacaste" id="ABBRID0E15HK" xlink:type="simple">ACG</abbrev> specimens (currently in <abbrev xmlns:xlink="http://www.w3.org/1999/xlink" xlink:title="Barcode of Life Data System" id="ABBRID0E55HK" xlink:type="simple">BOLD</abbrev> as <italic><tp:taxon-name><tp:taxon-name-part taxon-name-part-type="genus" reg="Alphomelon">A.</tp:taxon-name-part><tp:taxon-name-part taxon-name-part-type="species" reg="guillermopereirai">guillermopereirai</tp:taxon-name-part></tp:taxon-name></italic>): DHJPAR0026277, DHJPAR0027666, DHJPAR0047176, and DHJPAR0049083; d) <abbrev xmlns:xlink="http://www.w3.org/1999/xlink" xlink:title="Área de Conservación Guanacaste" id="ABBRID0EN6HK" xlink:type="simple">ACG</abbrev> specimen DHJPAR0020621, which had been associated to <italic><tp:taxon-name><tp:taxon-name-part taxon-name-part-type="genus" reg="Alphomelon">A.</tp:taxon-name-part><tp:taxon-name-part taxon-name-part-type="species" reg="andydeansi">andydeansi</tp:taxon-name-part></tp:taxon-name></italic> based on sequence matching, is actually <italic><tp:taxon-name><tp:taxon-name-part taxon-name-part-type="genus" reg="Alphomelon">A.</tp:taxon-name-part><tp:taxon-name-part taxon-name-part-type="species" reg="melanoscelis">melanoscelis</tp:taxon-name-part></tp:taxon-name></italic>, based on morphological examination (this could represent an accidental labeling mistake or lab contamination). Other <abbrev xmlns:xlink="http://www.w3.org/1999/xlink" xlink:title="Área de Conservación Guanacaste" id="ABBRID0EIAAM" xlink:type="simple">ACG</abbrev> specimens that in the future could be transferred to <italic><tp:taxon-name><tp:taxon-name-part taxon-name-part-type="genus" reg="Alphomelon">A.</tp:taxon-name-part><tp:taxon-name-part taxon-name-part-type="species" reg="melanoscelis">melanoscelis</tp:taxon-name-part></tp:taxon-name></italic> (based on molecular data) are DHJPAR0058243, DHJPAR0058276, and DHJPAR0056870, but we have not been able to study those specimens and thus cannot conclude on its status at present.</p><fig id="F49" position="float" orientation="portrait"><object-id xmlns:xlink="http://www.w3.org/1999/xlink" content-type="doi" xlink:type="simple">10.3897/zookeys.1175.105068.figure49</object-id><object-id xmlns:xlink="http://www.w3.org/1999/xlink" content-type="arpha" xlink:type="simple">0FFBA997-3146-5FED-A565-F3400878E542</object-id><label>Figure 49.</label><caption><p><italic><tp:taxon-name><tp:taxon-name-part taxon-name-part-type="genus" reg="Alphomelon">Alphomelon</tp:taxon-name-part><tp:taxon-name-part taxon-name-part-type="species" reg="melanoscelis">melanoscelis</tp:taxon-name-part></tp:taxon-name></italic> Deans holotype female <bold>A</bold> habitus, lateral <bold>B</bold> fore wing pterostigma <bold>C</bold> metasoma, dorsal <bold>D</bold> habitus, dorsal.</p></caption><graphic xmlns:xlink="http://www.w3.org/1999/xlink" xlink:href="zookeys-1175-005_article-105068__-g049.jpg" position="float" orientation="portrait" xlink:type="simple" id="oo_893151.jpg"><uri content-type="original_file" xlink:type="simple">https://binary.pensoft.net/fig/893151</uri></graphic></fig><p>Specimens from Belize, which were included in the original description of <italic><tp:taxon-name><tp:taxon-name-part taxon-name-part-type="genus" reg="Alphomelon">A.</tp:taxon-name-part><tp:taxon-name-part taxon-name-part-type="species" reg="melanoscelis">melanoscelis</tp:taxon-name-part></tp:taxon-name></italic> not as paratypes but just as “other material examined” (<xref ref-type="bibr" rid="B3">Deans et al. 2003</xref>: 25) are now considered to represent a separate species, <italic><tp:taxon-name><tp:taxon-name-part taxon-name-part-type="genus" reg="Alphomelon">A.</tp:taxon-name-part><tp:taxon-name-part taxon-name-part-type="species" reg="rigoi">rigoi</tp:taxon-name-part></tp:taxon-name></italic>. One of those Belize specimens rendered an almost complete barcode (573 bp), which allowed us to associate with this species additional specimens in the <named-content xmlns:xlink="http://www.w3.org/1999/xlink" content-type="dwc:institutional_code" xlink:title="Canadian National Collection of insects, arachnids and nematodes, Ottawa, Canada" xlink:href="http://grbio.org/institution/canadian-national-collection-insects-arachnids-and-nematodes" xlink:type="simple">CNC</named-content> from Venezuela (with voucher code WMIC 0349, not far from the locality of the Venezuelan paratype of <italic><tp:taxon-name><tp:taxon-name-part taxon-name-part-type="genus" reg="Alphomelon">A.</tp:taxon-name-part><tp:taxon-name-part taxon-name-part-type="species" reg="melanoscelis">melanoscelis</tp:taxon-name-part></tp:taxon-name></italic>) and Colombia (see Notes under <italic><tp:taxon-name><tp:taxon-name-part taxon-name-part-type="genus" reg="Alphomelon">A.</tp:taxon-name-part><tp:taxon-name-part taxon-name-part-type="species" reg="rigoi">rigoi</tp:taxon-name-part></tp:taxon-name></italic> below).</p><fig id="F50" position="float" orientation="portrait"><object-id xmlns:xlink="http://www.w3.org/1999/xlink" content-type="doi" xlink:type="simple">10.3897/zookeys.1175.105068.figure50</object-id><object-id xmlns:xlink="http://www.w3.org/1999/xlink" content-type="arpha" xlink:type="simple">3C106FC2-8523-5CDA-8D60-237E9B3AFDBC</object-id><label>Figure 50.</label><caption><p><italic><tp:taxon-name><tp:taxon-name-part taxon-name-part-type="genus" reg="Alphomelon">Alphomelon</tp:taxon-name-part><tp:taxon-name-part taxon-name-part-type="species" reg="melanoscelis">melanoscelis</tp:taxon-name-part></tp:taxon-name></italic> Deans paratype female CNCHYM 00036 <bold>A</bold> habitus, lateral <bold>B</bold> head, frontal <bold>C</bold> wings <bold>D</bold> propodeum and metasoma, dorsal <bold>E</bold> mesosoma, dorsal.</p></caption><graphic xmlns:xlink="http://www.w3.org/1999/xlink" xlink:href="zookeys-1175-005_article-105068__-g050.jpg" position="float" orientation="portrait" xlink:type="simple" id="oo_893152.jpg"><uri content-type="original_file" xlink:type="simple">https://binary.pensoft.net/fig/893152</uri></graphic></fig><p>A Mexican specimen in <abbrev xmlns:xlink="http://www.w3.org/1999/xlink" xlink:title="Barcode of Life Data System" id="ABBRID0EREAM" xlink:type="simple">BOLD</abbrev> (in the same <abbrev xmlns:xlink="http://www.w3.org/1999/xlink" xlink:title="Barcode Index Number" id="ABBRID0EVEAM" xlink:type="simple">BIN</abbrev> and with voucher code 07TAPACH-01773) shows a reddish-brown metafemur and may represent a different species, not considered in this paper because we could not access that specimen.</p></tp:treatment-sec><ref-list><ref id="B3"><mixed-citation xmlns:xlink="http://www.w3.org/1999/xlink" xlink:type="simple"><person-group><name name-style="western"><surname>Deans</surname><given-names>AR</given-names></name><name name-style="western"><surname>Whitfield</surname><given-names>JB</given-names></name><name name-style="western"><surname>Janzen</surname><given-names>DH</given-names></name></person-group> (<year>2003</year>) <article-title>Taxonomy and natural history of the <tp:taxon-name><tp:taxon-name-part taxon-name-part-type="subfamily">Microgastrinae</tp:taxon-name-part></tp:taxon-name> genus <italic><tp:taxon-name><tp:taxon-name-part taxon-name-part-type="genus">Alphomelon</tp:taxon-name-part></tp:taxon-name></italic> Mason (<tp:taxon-name><tp:taxon-name-part taxon-name-part-type="order">Hymenoptera</tp:taxon-name-part></tp:taxon-name>: <tp:taxon-name><tp:taxon-name-part taxon-name-part-type="family">Braconidae</tp:taxon-name-part></tp:taxon-name>).</article-title><source>Journal of <tp:taxon-name><tp:taxon-name-part taxon-name-part-type="order">Hymenoptera</tp:taxon-name-part></tp:taxon-name> Research</source><volume>12</volume>(<issue>1</issue>): <fpage>1</fpage>–<lpage>41</lpage>. <ext-link xlink:href="https://www.biodiversitylibrary.org/part/32897" ext-link-type="uri" xlink:type="simple">https://www.biodiversitylibrary.org/part/32897</ext-link></mixed-citation></ref><ref id="B9"><mixed-citation xmlns:xlink="http://www.w3.org/1999/xlink" xlink:type="simple"><person-group><name name-style="western"><surname>Hebert</surname><given-names>PD</given-names></name><name name-style="western"><surname>Penton</surname><given-names>EH</given-names></name><name name-style="western"><surname>Burns</surname><given-names>JM</given-names></name><name name-style="western"><surname>Janzen</surname><given-names>DH</given-names></name><name name-style="western"><surname>Hallwachs</surname><given-names>W</given-names></name></person-group> (<year>2004</year>) <article-title>Ten species in one: DNA barcoding reveals cryptic species in the neotropical skipper butterfly <italic><tp:taxon-name><tp:taxon-name-part taxon-name-part-type="genus">Astraptes</tp:taxon-name-part><tp:taxon-name-part taxon-name-part-type="species">fulgerator</tp:taxon-name-part></tp:taxon-name></italic>.</article-title><source>Proceedings of the National Academy of Sciences</source><volume>101</volume>(<issue>41</issue>): <fpage>14812</fpage>–<lpage>14817</lpage>. <ext-link xlink:href="10.1073/pnas.0406166101" ext-link-type="doi" xlink:type="simple">https://doi.org/10.1073/pnas.0406166101</ext-link></mixed-citation></ref><ref id="B2"><mixed-citation xmlns:xlink="http://www.w3.org/1999/xlink" xlink:type="simple"><person-group><name name-style="western"><surname>Burns</surname><given-names>JM</given-names></name><name name-style="western"><surname>Janzen</surname><given-names>DH</given-names></name><name name-style="western"><surname>Hajibabaei</surname><given-names>M</given-names></name><name name-style="western"><surname>Hallwachs</surname><given-names>W</given-names></name><name name-style="western"><surname>Hebert</surname><given-names>PD</given-names></name></person-group> (<year>2008</year>) <article-title>DNA barcodes and cryptic species of skipper butterflies in the genus <italic><tp:taxon-name><tp:taxon-name-part taxon-name-part-type="genus">Perichares</tp:taxon-name-part></tp:taxon-name></italic> in Area de Conservacion Guanacaste, Costa Rica.</article-title><source>Proceedings of the National Academy of Sciences</source><volume>105</volume>(<issue>17</issue>): <fpage>6350</fpage>–<lpage>6355</lpage>. <ext-link xlink:href="10.1073/pnas.0712181105" ext-link-type="doi" xlink:type="simple">https://doi.org/10.1073/pnas.0712181105</ext-link></mixed-citation></ref><ref id="B4"><mixed-citation xmlns:xlink="http://www.w3.org/1999/xlink" xlink:type="simple"><person-group><name name-style="western"><surname>Fernandez-Triana</surname><given-names>J</given-names></name></person-group> (<year>2019</year>) <article-title>Revision of the North American species of <italic><tp:taxon-name><tp:taxon-name-part taxon-name-part-type="genus">Promicrogaster</tp:taxon-name-part></tp:taxon-name></italic> (<tp:taxon-name><tp:taxon-name-part taxon-name-part-type="order">Hymenoptera</tp:taxon-name-part></tp:taxon-name>, <tp:taxon-name><tp:taxon-name-part taxon-name-part-type="family">Braconidae</tp:taxon-name-part></tp:taxon-name>, <tp:taxon-name><tp:taxon-name-part taxon-name-part-type="subfamily">Microgastrinae</tp:taxon-name-part></tp:taxon-name>), with an updated key to all described species in North and Meso America.</article-title><source>Journal of <tp:taxon-name><tp:taxon-name-part taxon-name-part-type="order">Hymenoptera</tp:taxon-name-part></tp:taxon-name> Research</source><volume>70</volume>: <fpage>89</fpage>–<lpage>112</lpage>. <ext-link xlink:href="10.3897/jhr.70.35555" ext-link-type="doi" xlink:type="simple">https://doi.org/10.3897/jhr.70.35555</ext-link></mixed-citation></ref><ref id="B1"><mixed-citation xmlns:xlink="http://www.w3.org/1999/xlink" xlink:type="simple"><person-group><name name-style="western"><surname>Brower</surname><given-names>AVZ</given-names></name></person-group> (<year>2010</year>) Alleviating the taxonomic impediment of DNA barcoding and setting a bad precedent: names for ten species of ‘<italic><tp:taxon-name><tp:taxon-name-part taxon-name-part-type="genus">Astraptes</tp:taxon-name-part><tp:taxon-name-part taxon-name-part-type="species">fulgerator</tp:taxon-name-part></tp:taxon-name></italic>’ (<tp:taxon-name><tp:taxon-name-part taxon-name-part-type="order">Lepidoptera</tp:taxon-name-part></tp:taxon-name>: <tp:taxon-name><tp:taxon-name-part taxon-name-part-type="family">Hesperiidae</tp:taxon-name-part></tp:taxon-name>: <tp:taxon-name><tp:taxon-name-part taxon-name-part-type="subfamily">Eudaminae</tp:taxon-name-part></tp:taxon-name>) with DNA-based diagnoses, Systematics and Biodiversity 8(4): 485–491. <ext-link xlink:href="10.1080/14772000.2010.534512" ext-link-type="doi" xlink:type="simple">https://doi.org/10.1080/14772000.2010.534512</ext-link></mixed-citation></ref><ref id="B17"><mixed-citation xmlns:xlink="http://www.w3.org/1999/xlink" xlink:type="simple"><person-group><name name-style="western"><surname>Meier</surname><given-names>R</given-names></name><name name-style="western"><surname>Blaimer</surname><given-names>BB</given-names></name><name name-style="western"><surname>Buenaventura</surname><given-names>E</given-names></name><name name-style="western"><surname>Hartop</surname><given-names>E</given-names></name><name name-style="western"><surname>von Rintelen</surname><given-names>T</given-names></name><name name-style="western"><surname>Srivathsan</surname><given-names>A</given-names></name><name name-style="western"><surname>Yeo</surname><given-names>D</given-names></name></person-group> (<year>2021</year>) A re-analysis of the data in Sharkey et al.’s (2021) minimalist revision reveals that BINs do not deserve names, but BOLD Systems needs a stronger commitment to open science. Cladistics, 1–12. <ext-link xlink:href="10.1111/cla.12489" ext-link-type="doi" xlink:type="simple">https://doi.org/10.1111/cla.12489</ext-link></mixed-citation></ref></ref-list></tp:taxon-treatment>
