# Supplementary material for: ﻿A revision of the parasitoid wasp genus Alphomelon Mason with the description of 30 new species (Hymenoptera, Braconidae)
Source: Zookeys. 2023 Aug 16;1175:5–162. doi: 10.3897/zookeys.1175.105068 (PMC10448698; doi:10.3897/zookeys.1175.105068)
Supplement: XML Treatment for Alphomelon nanosoma [file zookeys.1175.105068-treatment30.xml]

<!DOCTYPE tp:taxon-treatment
  PUBLIC "-//TaxonX//DTD Taxonomic Treatment Publishing DTD v0 20100105//EN" "tax-treatment-NSO.dtd">
<tp:taxon-treatment xmlns:tp="http://www.plazi.org/taxpub"><tp:treatment-meta><kwd-group><label>Taxon classification</label><kwd>
                <named-content content-type="kingdom">Animalia</named-content>
              </kwd><kwd>
                <named-content content-type="order">Hymenoptera</named-content>
              </kwd><kwd>
                <named-content content-type="family">Braconidae</named-content>
              </kwd></kwd-group><mixed-citation publication-type="journal"><person-group><name><surname>Fernandez-Triana</surname><given-names>Jose L.</given-names></name><name><surname>Shimbori</surname><given-names>Eduardo M.</given-names></name><name><surname>Whitfield</surname><given-names>James B.</given-names></name><name><surname>Penteado-Dias</surname><given-names>Angelica M.</given-names></name><name><surname>Shaw</surname><given-names>Scott R.</given-names></name><name><surname>Boudreault</surname><given-names>Caroline</given-names></name><name><surname>Sones</surname><given-names>Jayme</given-names></name><name><surname>Perez</surname><given-names>Kate</given-names></name><name><surname>Brown</surname><given-names>Allison</given-names></name><name><surname>Manjunath</surname><given-names>Ramya</given-names></name><name><surname>Burns</surname><given-names>John M.</given-names></name><name><surname>Hebert</surname><given-names>P. D. N.</given-names></name><name><surname>Smith</surname><given-names>M. Alex</given-names></name><name><surname>Hallwachs</surname><given-names>Winnifred</given-names></name><name><surname>Janzen</surname><given-names>Daniel H.</given-names></name></person-group><article-title>﻿A revision of the parasitoid wasp genus <italic><tp:taxon-name><tp:taxon-name-part taxon-name-part-type="genus" reg="Alphomelon">Alphomelon</tp:taxon-name-part></tp:taxon-name></italic> Mason with the description of 30 new species (<tp:taxon-name><tp:taxon-name-part taxon-name-part-type="order">Hymenoptera</tp:taxon-name-part></tp:taxon-name>, <tp:taxon-name><tp:taxon-name-part taxon-name-part-type="family">Braconidae</tp:taxon-name-part></tp:taxon-name>)</article-title><source>Zookeys</source><day>16</day><month>08</month><year>2023</year><volume>1175</volume><fpage>5</fpage><lpage>162</lpage><pub-id pub-id-type="doi">10.3897/zookeys.1175.105068</pub-id></mixed-citation></tp:treatment-meta><tp:nomenclature><label>﻿</label><tp:taxon-name>
              <object-id xmlns:xlink="http://www.w3.org/1999/xlink" content-type="arpha" xlink:type="simple">5C08B086-8F16-5D39-A60F-D428240924B3</object-id>
              <tp:taxon-name-part taxon-name-part-type="genus" reg="Alphomelon">Alphomelon</tp:taxon-name-part>
              <tp:taxon-name-part taxon-name-part-type="species" reg="nanosoma">nanosoma</tp:taxon-name-part>
            </tp:taxon-name><tp:taxon-authority>Deans, 2003</tp:taxon-authority><xref ref-type="fig" rid="F52">Figs 52A–F</xref><xref ref-type="fig" rid="F53">, 53A–F</xref><xref ref-type="fig" rid="F54">, 54A–F</xref><xref ref-type="fig" rid="F55">, 55A–G</xref><xref ref-type="fig" rid="F56">, 56A–C</xref><xref ref-type="fig" rid="F100">, 100B</xref></tp:nomenclature><tp:treatment-sec sec-type="distribution" id="SECID0EJNAM"><title>Distribution.</title><p>Brazil (MT), Costa Rica (<abbrev xmlns:xlink="http://www.w3.org/1999/xlink" xlink:title="Área de Conservación Guanacaste" id="ABBRID0EPNAM" xlink:type="simple">ACG</abbrev>), Ecuador, Mexico, Panama, Trinidad &amp; Tobago.</p></tp:treatment-sec><tp:treatment-sec sec-type="biology" id="SECID0ETNAM"><title>Biology.</title><p>Gregarious, reared from <italic><tp:taxon-name><tp:taxon-name-part taxon-name-part-type="genus" reg="Carystoides">Carystoides</tp:taxon-name-part><tp:taxon-name-part taxon-name-part-type="species" reg="basoches">basoches</tp:taxon-name-part></tp:taxon-name></italic>, <italic><tp:taxon-name><tp:taxon-name-part taxon-name-part-type="genus" reg="Carystoides">C.</tp:taxon-name-part><tp:taxon-name-part taxon-name-part-type="species" reg="escalantei">escalantei</tp:taxon-name-part></tp:taxon-name></italic>, <italic><tp:taxon-name><tp:taxon-name-part taxon-name-part-type="genus" reg="Corticea">C.</tp:taxon-name-part><tp:taxon-name-part taxon-name-part-type="species" reg="hondura">hondura</tp:taxon-name-part></tp:taxon-name></italic>, <italic><tp:taxon-name><tp:taxon-name-part taxon-name-part-type="genus" reg="Corticea">C.</tp:taxon-name-part><tp:taxon-name-part taxon-name-part-type="species" reg="orbius">orbius</tp:taxon-name-part></tp:taxon-name></italic>, <italic><tp:taxon-name><tp:taxon-name-part taxon-name-part-type="genus" reg="Carystoides">Carystoides</tp:taxon-name-part></tp:taxon-name></italic> Burns01, <italic><tp:taxon-name><tp:taxon-name-part taxon-name-part-type="genus" reg="Carystoides">Carystoides</tp:taxon-name-part></tp:taxon-name></italic> escalanteiDHJ02 on at least 10 palm species (<tp:taxon-name><tp:taxon-name-part taxon-name-part-type="family">Arecaceae</tp:taxon-name-part></tp:taxon-name>). A previous host record, <italic><tp:taxon-name><tp:taxon-name-part taxon-name-part-type="genus" reg="Cobalopsis">Cobalopsis</tp:taxon-name-part></tp:taxon-name></italic> sp. on <italic><tp:taxon-name><tp:taxon-name-part taxon-name-part-type="genus" reg="Oryza">Oryza</tp:taxon-name-part><tp:taxon-name-part taxon-name-part-type="species" reg="latifolia">latifolia</tp:taxon-name-part></tp:taxon-name></italic> (<xref ref-type="bibr" rid="B3">Deans et al. 2003</xref>) could not be confirmed.</p><fig id="F52" position="float" orientation="portrait"><object-id xmlns:xlink="http://www.w3.org/1999/xlink" content-type="doi" xlink:type="simple">10.3897/zookeys.1175.105068.figure52</object-id><object-id xmlns:xlink="http://www.w3.org/1999/xlink" content-type="arpha" xlink:type="simple">5BE06D15-598D-5DAB-B086-7B5BFA92BBD4</object-id><label>Figure 52.</label><caption><p><italic><tp:taxon-name><tp:taxon-name-part taxon-name-part-type="genus" reg="Alphomelon">Alphomelon</tp:taxon-name-part><tp:taxon-name-part taxon-name-part-type="species" reg="nanosoma">nanosoma</tp:taxon-name-part></tp:taxon-name></italic> Deans female CNC704374 <bold>A</bold> habitus, lateral <bold>B</bold> head, frontal <bold>C</bold> fore wing <bold>D</bold> head, fronto-lateral <bold>E</bold> metasoma, dorsal <bold>F</bold> mesosoma, dorsal.</p></caption><graphic xmlns:xlink="http://www.w3.org/1999/xlink" xlink:href="zookeys-1175-005_article-105068__-g052.jpg" position="float" orientation="portrait" xlink:type="simple" id="oo_893154.jpg"><uri content-type="original_file" xlink:type="simple">https://binary.pensoft.net/fig/893154</uri></graphic></fig><fig id="F53" position="float" orientation="portrait"><object-id xmlns:xlink="http://www.w3.org/1999/xlink" content-type="doi" xlink:type="simple">10.3897/zookeys.1175.105068.figure53</object-id><object-id xmlns:xlink="http://www.w3.org/1999/xlink" content-type="arpha" xlink:type="simple">CCBE4AB2-67AC-51B2-B967-19AB64B9733C</object-id><label>Figure 53.</label><caption><p><italic><tp:taxon-name><tp:taxon-name-part taxon-name-part-type="genus" reg="Alphomelon">Alphomelon</tp:taxon-name-part><tp:taxon-name-part taxon-name-part-type="species" reg="nanosoma">nanosoma</tp:taxon-name-part></tp:taxon-name></italic> Deans female CNC704379 <bold>A</bold> habitus, lateral <bold>B</bold> head, frontal <bold>C</bold> fore wing <bold>D</bold> antennae, dorso-lateral <bold>E</bold> propodeum and metasoma, dorsal <bold>F</bold> mesosoma, lateral.</p></caption><graphic xmlns:xlink="http://www.w3.org/1999/xlink" xlink:href="zookeys-1175-005_article-105068__-g053.jpg" position="float" orientation="portrait" xlink:type="simple" id="oo_893155.jpg"><uri content-type="original_file" xlink:type="simple">https://binary.pensoft.net/fig/893155</uri></graphic></fig><fig id="F54" position="float" orientation="portrait"><object-id xmlns:xlink="http://www.w3.org/1999/xlink" content-type="doi" xlink:type="simple">10.3897/zookeys.1175.105068.figure54</object-id><object-id xmlns:xlink="http://www.w3.org/1999/xlink" content-type="arpha" xlink:type="simple">6DBD0AF0-B169-5D66-B4C9-9E6AEE039C3D</object-id><label>Figure 54.</label><caption><p><italic><tp:taxon-name><tp:taxon-name-part taxon-name-part-type="genus" reg="Alphomelon">Alphomelon</tp:taxon-name-part><tp:taxon-name-part taxon-name-part-type="species" reg="nanosoma">nanosoma</tp:taxon-name-part></tp:taxon-name></italic> Deans female CNC1802093 <bold>A</bold> habitus, lateral <bold>B</bold> head, frontal <bold>C</bold> head, lateral <bold>D</bold> wings <bold>E</bold> propodeum and metasoma, dorsal <bold>F</bold> mesosoma, dorsal.</p></caption><graphic xmlns:xlink="http://www.w3.org/1999/xlink" xlink:href="zookeys-1175-005_article-105068__-g054.jpg" position="float" orientation="portrait" xlink:type="simple" id="oo_893156.jpg"><uri content-type="original_file" xlink:type="simple">https://binary.pensoft.net/fig/893156</uri></graphic></fig></tp:treatment-sec><tp:treatment-sec sec-type="DNA barcoding" id="SECID0E1TAM"><title>DNA barcoding.</title><p><abbrev xmlns:xlink="http://www.w3.org/1999/xlink" xlink:title="Barcode Index Number" id="ABBRID0EAUAM" xlink:type="simple">BIN</abbrev><ext-link xmlns:xlink="http://www.w3.org/1999/xlink" xlink:href="http://boldsystems.org/index.php/Public_BarcodeCluster?clusteruri=BOLD:AAB9792" ext-link-type="uri" xlink:type="simple">BOLD:AAB9792</ext-link>.</p></tp:treatment-sec><tp:treatment-sec sec-type="material" id="SECID0EJUAM"><title>Other specimens examined.</title><p>(83 females, 17 males, 1 sex unknown): CNC1802049, CNC1802050, CNC1802051, CNC1802052, CNC1802053, CNC1802054, CNC1802055, CNC1802056, CNC1802057, CNC1802058, CNC1802059, CNC1802060, CNC1802061, CNC1802062 (additional specimens in a gel capsule associated with that specimen), CNC1802063, CNC1802064, CNC1802065, DHJPAR0052916, CNC1802066, CNC1802067, CNC1802068, CNC1802069, CNC1802070, CNC1802071, CNC1802072, CNC1802073, CNC1802074, CNC1802075, CNC1802076, CNC1802077, CNC1802078, CNC1802079, DHJPAR0051812, CNC1802080, CNC1802081, CNC1802082, CNC1802083, CNC1802084, CNC1802085 (additional specimens in a gel capsule associated with that specimen), DHJPAR0054602, CNC1802086, CNC1802087, CNC1802088, CNC1802089, CNC1802090, CNC1802091, CNC1802092, CNC1802093, CNC1802094, CNC1802095, CNC1802096, DHJPAR0054600, CNC1802097, CNC1802098, CNC1802099, CNC1802100, CNC1802101 (additional specimens in a gel capsule associated with that specimen), CNC280519, CNCHYM 00042, CNCHYM 00038, CNCHYM 00039, CNCHYM 00040, CNCHYM 00041, CNC704368, CNC704369, CNC704370, CNC704371, CNC704372, CNC704373, CNC704374, CNC704375, CNC704376, CNC704377, CNC704378, CNC704379, CNC704380, CNC704381, CNC704382, CNC704383, CNC704384, CNC704385, CNC704386, CNC704387, CNC721027, CNC721028, CNC721029, CNC721030, CNC721031, CNC721032, CNC721033, CNC721034, CNC721035, CNC721036, CNC721037, CNC721038, CNC721039, CNC721040, CNC721041, CNC721042, CNC721043, CNC721044.</p></tp:treatment-sec><tp:treatment-sec sec-type="notes" id="SECID0EOUAM"><title>Notes.</title><p>Based on the material studied, <italic><tp:taxon-name><tp:taxon-name-part taxon-name-part-type="genus" reg="Alphomelon">A.</tp:taxon-name-part><tp:taxon-name-part taxon-name-part-type="species" reg="nanosoma">nanosoma</tp:taxon-name-part></tp:taxon-name></italic> could include a complex of species (all comparatively of smaller size than most <italic><tp:taxon-name><tp:taxon-name-part taxon-name-part-type="genus" reg="Alphomelon">Alphomelon</tp:taxon-name-part></tp:taxon-name></italic> species). Pending the availability of more DNA barcodes from more specimens, especially from South America, we keep for now all known specimens within the same species.</p><fig id="F55" position="float" orientation="portrait"><object-id xmlns:xlink="http://www.w3.org/1999/xlink" content-type="doi" xlink:type="simple">10.3897/zookeys.1175.105068.figure55</object-id><object-id xmlns:xlink="http://www.w3.org/1999/xlink" content-type="arpha" xlink:type="simple">28057D61-BCD6-58FF-AC13-56BB405737D4</object-id><label>Figure 55.</label><caption><p><italic><tp:taxon-name><tp:taxon-name-part taxon-name-part-type="genus" reg="Alphomelon">Alphomelon</tp:taxon-name-part><tp:taxon-name-part taxon-name-part-type="species" reg="nanosoma">nanosoma</tp:taxon-name-part></tp:taxon-name></italic> Deans female DHJPAR0052916 <bold>A</bold> habitus, lateral <bold>B</bold> ovipositor, lateral <bold>C</bold> head, frontal <bold>D</bold> head, lateral <bold>E</bold> wings <bold>F</bold> metasoma, dorsal <bold>G</bold> mesosoma, dorsal.</p></caption><graphic xmlns:xlink="http://www.w3.org/1999/xlink" xlink:href="zookeys-1175-005_article-105068__-g055.jpg" position="float" orientation="portrait" xlink:type="simple" id="oo_893157.jpg"><uri content-type="original_file" xlink:type="simple">https://binary.pensoft.net/fig/893157</uri></graphic></fig><fig id="F56" position="float" orientation="portrait"><object-id xmlns:xlink="http://www.w3.org/1999/xlink" content-type="doi" xlink:type="simple">10.3897/zookeys.1175.105068.figure56</object-id><object-id xmlns:xlink="http://www.w3.org/1999/xlink" content-type="arpha" xlink:type="simple">DF525B13-B112-5AD4-9E5E-758D3F310F77</object-id><label>Figure 56.</label><caption><p><italic><tp:taxon-name><tp:taxon-name-part taxon-name-part-type="genus" reg="Alphomelon">Alphomelon</tp:taxon-name-part><tp:taxon-name-part taxon-name-part-type="species" reg="nanosoma">nanosoma</tp:taxon-name-part></tp:taxon-name></italic> Deans holotype female USNMENT00828300 <bold>A</bold> close-up of habitus, lateral <bold>B</bold> habitus, dorsal <bold>C</bold> habitus, lateral.</p></caption><graphic xmlns:xlink="http://www.w3.org/1999/xlink" xlink:href="zookeys-1175-005_article-105068__-g056.jpg" position="float" orientation="portrait" xlink:type="simple" id="oo_893158.jpg"><uri content-type="original_file" xlink:type="simple">https://binary.pensoft.net/fig/893158</uri></graphic></fig></tp:treatment-sec><tp:treatment-sec><!--Section generated to contain objects referenced in tp:taxon-treatment.--><fig id="F100" position="float" orientation="portrait"><object-id xmlns:xlink="http://www.w3.org/1999/xlink" content-type="doi" xlink:type="simple">10.3897/zookeys.1175.105068.figure100</object-id><object-id xmlns:xlink="http://www.w3.org/1999/xlink" content-type="arpha" xlink:type="simple">42BF4479-F39E-5E1B-864E-14135B70229C</object-id><label>Figure 100.</label><caption><p>Parasite cocoons and caterpillars <bold>A</bold><italic><tp:taxon-name><tp:taxon-name-part taxon-name-part-type="genus" reg="Alphomelon">Alphomelon</tp:taxon-name-part><tp:taxon-name-part taxon-name-part-type="species" reg="mikesharkeyi">mikesharkeyi</tp:taxon-name-part></tp:taxon-name></italic> 09-SRNP-72362-DHJ474249 <bold>B</bold><italic><tp:taxon-name><tp:taxon-name-part taxon-name-part-type="genus" reg="Alphomelon">Alphomelon</tp:taxon-name-part><tp:taxon-name-part taxon-name-part-type="species" reg="nanosoma">nanosoma</tp:taxon-name-part></tp:taxon-name></italic> 15-SRNP-31923-DHJ728702.</p></caption><graphic xmlns:xlink="http://www.w3.org/1999/xlink" xlink:href="zookeys-1175-005_article-105068__-g100.jpg" position="float" orientation="portrait" xlink:type="simple" id="oo_893202.jpg"><uri content-type="original_file" xlink:type="simple">https://binary.pensoft.net/fig/893202</uri></graphic></fig></tp:treatment-sec><ref-list><ref id="B3"><mixed-citation xmlns:xlink="http://www.w3.org/1999/xlink" xlink:type="simple"><person-group><name name-style="western"><surname>Deans</surname><given-names>AR</given-names></name><name name-style="western"><surname>Whitfield</surname><given-names>JB</given-names></name><name name-style="western"><surname>Janzen</surname><given-names>DH</given-names></name></person-group> (<year>2003</year>) <article-title>Taxonomy and natural history of the <tp:taxon-name><tp:taxon-name-part taxon-name-part-type="subfamily">Microgastrinae</tp:taxon-name-part></tp:taxon-name> genus <italic><tp:taxon-name><tp:taxon-name-part taxon-name-part-type="genus">Alphomelon</tp:taxon-name-part></tp:taxon-name></italic> Mason (<tp:taxon-name><tp:taxon-name-part taxon-name-part-type="order">Hymenoptera</tp:taxon-name-part></tp:taxon-name>: <tp:taxon-name><tp:taxon-name-part taxon-name-part-type="family">Braconidae</tp:taxon-name-part></tp:taxon-name>).</article-title><source>Journal of <tp:taxon-name><tp:taxon-name-part taxon-name-part-type="order">Hymenoptera</tp:taxon-name-part></tp:taxon-name> Research</source><volume>12</volume>(<issue>1</issue>): <fpage>1</fpage>–<lpage>41</lpage>. <ext-link xlink:href="https://www.biodiversitylibrary.org/part/32897" ext-link-type="uri" xlink:type="simple">https://www.biodiversitylibrary.org/part/32897</ext-link></mixed-citation></ref></ref-list></tp:taxon-treatment>
