# Supplementary material for: ﻿A revision of the parasitoid wasp genus Alphomelon Mason with the description of 30 new species (Hymenoptera, Braconidae)
Source: Zookeys. 2023 Aug 16;1175:5–162. doi: 10.3897/zookeys.1175.105068 (PMC10448698; doi:10.3897/zookeys.1175.105068)
Supplement: XML Treatment for Alphomelon nigriceps [file zookeys.1175.105068-treatment31.xml]

<!DOCTYPE tp:taxon-treatment
  PUBLIC "-//TaxonX//DTD Taxonomic Treatment Publishing DTD v0 20100105//EN" "tax-treatment-NSO.dtd">
<tp:taxon-treatment xmlns:tp="http://www.plazi.org/taxpub"><tp:treatment-meta><kwd-group><label>Taxon classification</label><kwd>
                <named-content content-type="kingdom">Animalia</named-content>
              </kwd><kwd>
                <named-content content-type="order">Hymenoptera</named-content>
              </kwd><kwd>
                <named-content content-type="family">Braconidae</named-content>
              </kwd></kwd-group><mixed-citation publication-type="journal"><person-group><name><surname>Fernandez-Triana</surname><given-names>Jose L.</given-names></name><name><surname>Shimbori</surname><given-names>Eduardo M.</given-names></name><name><surname>Whitfield</surname><given-names>James B.</given-names></name><name><surname>Penteado-Dias</surname><given-names>Angelica M.</given-names></name><name><surname>Shaw</surname><given-names>Scott R.</given-names></name><name><surname>Boudreault</surname><given-names>Caroline</given-names></name><name><surname>Sones</surname><given-names>Jayme</given-names></name><name><surname>Perez</surname><given-names>Kate</given-names></name><name><surname>Brown</surname><given-names>Allison</given-names></name><name><surname>Manjunath</surname><given-names>Ramya</given-names></name><name><surname>Burns</surname><given-names>John M.</given-names></name><name><surname>Hebert</surname><given-names>P. D. N.</given-names></name><name><surname>Smith</surname><given-names>M. Alex</given-names></name><name><surname>Hallwachs</surname><given-names>Winnifred</given-names></name><name><surname>Janzen</surname><given-names>Daniel H.</given-names></name></person-group><article-title>﻿A revision of the parasitoid wasp genus <italic><tp:taxon-name><tp:taxon-name-part taxon-name-part-type="genus" reg="Alphomelon">Alphomelon</tp:taxon-name-part></tp:taxon-name></italic> Mason with the description of 30 new species (<tp:taxon-name><tp:taxon-name-part taxon-name-part-type="order">Hymenoptera</tp:taxon-name-part></tp:taxon-name>, <tp:taxon-name><tp:taxon-name-part taxon-name-part-type="family">Braconidae</tp:taxon-name-part></tp:taxon-name>)</article-title><source>Zookeys</source><day>16</day><month>08</month><year>2023</year><volume>1175</volume><fpage>5</fpage><lpage>162</lpage><pub-id pub-id-type="doi">10.3897/zookeys.1175.105068</pub-id></mixed-citation></tp:treatment-meta><tp:nomenclature><label>﻿</label><tp:taxon-name>
              <object-id xmlns:xlink="http://www.w3.org/1999/xlink" content-type="arpha" xlink:type="simple">927AD5F6-DFC9-56FB-9E11-ADC0F7EC13C4</object-id>
              <tp:taxon-name-part taxon-name-part-type="genus" reg="Alphomelon">Alphomelon</tp:taxon-name-part>
              <tp:taxon-name-part taxon-name-part-type="species" reg="nigriceps">nigriceps</tp:taxon-name-part>
            </tp:taxon-name><tp:taxon-authority>(Ashmead, 1900)</tp:taxon-authority><xref ref-type="fig" rid="F57">Fig. 57A–F</xref></tp:nomenclature><tp:treatment-sec sec-type="material" id="SECID0ETYAM"><title>Other specimens examined.</title><p>(4 females, 2 sex unknown): CNC721046, CNCHYM 00046, CNCHYM 00044, CNCHYM 00043, CNC721045, CNC734964.</p></tp:treatment-sec><tp:treatment-sec sec-type="distribution" id="SECID0EYYAM"><title>Distribution.</title><p>Argentina, Belize, Brazil (RO), Colombia, Cuba, Curacao*, Dominica, Grenada, Netherlands Antilles, Peru, Saint Lucia, Saint Vincent, Trinidad &amp; Tobago, Venezuela.</p></tp:treatment-sec><tp:treatment-sec sec-type="biology" id="SECID0E4YAM"><title>Biology.</title><p>Solitary, reared from <italic><tp:taxon-name><tp:taxon-name-part taxon-name-part-type="genus" reg="Calpodes">Calpodes</tp:taxon-name-part><tp:taxon-name-part taxon-name-part-type="species" reg="ethlius">ethlius</tp:taxon-name-part></tp:taxon-name></italic> and unidentified hesperiid on corn <italic><tp:taxon-name><tp:taxon-name-part taxon-name-part-type="genus" reg="Zea">Zea</tp:taxon-name-part><tp:taxon-name-part taxon-name-part-type="species" reg="mays">mays</tp:taxon-name-part></tp:taxon-name></italic> (<xref ref-type="bibr" rid="B3">Deans et al. 2003</xref>).</p></tp:treatment-sec><tp:treatment-sec sec-type="DNA barcoding" id="SECID0E4ZAM"><title>DNA barcoding.</title><p>Two partial barcodes (234 and 458 bp).</p></tp:treatment-sec><tp:treatment-sec sec-type="notes" id="SECID0EC1AM"><title>Notes.</title><p>Based on <named-content xmlns:xlink="http://www.w3.org/1999/xlink" content-type="dwc:institutional_code" xlink:title="Canadian National Collection of insects, arachnids and nematodes, Ottawa, Canada" xlink:href="http://grbio.org/institution/canadian-national-collection-insects-arachnids-and-nematodes" xlink:type="simple">CNC</named-content> specimens we have studied, the Southern American specimens are darker than the ones from Central America and could represent a different species. In fact, and based on the sequences available to us, one Caribbean specimen (voucher code CNCHYM 00044, from Curacao, and with a partial barcode of 458 bp) is different from a South American specimen (voucher code CNCHYM 00045, from Argentina and with partial barcode of 573 bp). That information seems to indicate that at least two (and possibly three) different species are currently mixed within the name <italic><tp:taxon-name><tp:taxon-name-part taxon-name-part-type="genus" reg="Alphomelon">A.</tp:taxon-name-part><tp:taxon-name-part taxon-name-part-type="species" reg="nigriceps">nigriceps</tp:taxon-name-part></tp:taxon-name></italic>; however, in this paper we prefer to keep all specimens as one species until additional material and sequences become available for study.</p><fig id="F57" position="float" orientation="portrait"><object-id xmlns:xlink="http://www.w3.org/1999/xlink" content-type="doi" xlink:type="simple">10.3897/zookeys.1175.105068.figure57</object-id><object-id xmlns:xlink="http://www.w3.org/1999/xlink" content-type="arpha" xlink:type="simple">C5A23DF6-524E-5A00-A0D6-947D4CEB2E8B</object-id><label>Figure 57.</label><caption><p><italic><tp:taxon-name><tp:taxon-name-part taxon-name-part-type="genus" reg="Alphomelon">Alphomelon</tp:taxon-name-part><tp:taxon-name-part taxon-name-part-type="species" reg="nigriceps">nigriceps</tp:taxon-name-part></tp:taxon-name></italic> (Ashmead) female CNC721046 <bold>A</bold> habitus, lateral <bold>B</bold> head, frontal <bold>C</bold> antennae, lateral <bold>D</bold> wings <bold>E</bold> propodeum and metasoma, dorsal <bold>F</bold> mesosoma, dorsal.</p></caption><graphic xmlns:xlink="http://www.w3.org/1999/xlink" xlink:href="zookeys-1175-005_article-105068__-g057.jpg" position="float" orientation="portrait" xlink:type="simple" id="oo_893159.jpg"><uri content-type="original_file" xlink:type="simple">https://binary.pensoft.net/fig/893159</uri></graphic></fig></tp:treatment-sec><ref-list><ref id="B3"><mixed-citation xmlns:xlink="http://www.w3.org/1999/xlink" xlink:type="simple"><person-group><name name-style="western"><surname>Deans</surname><given-names>AR</given-names></name><name name-style="western"><surname>Whitfield</surname><given-names>JB</given-names></name><name name-style="western"><surname>Janzen</surname><given-names>DH</given-names></name></person-group> (<year>2003</year>) <article-title>Taxonomy and natural history of the <tp:taxon-name><tp:taxon-name-part taxon-name-part-type="subfamily">Microgastrinae</tp:taxon-name-part></tp:taxon-name> genus <italic><tp:taxon-name><tp:taxon-name-part taxon-name-part-type="genus">Alphomelon</tp:taxon-name-part></tp:taxon-name></italic> Mason (<tp:taxon-name><tp:taxon-name-part taxon-name-part-type="order">Hymenoptera</tp:taxon-name-part></tp:taxon-name>: <tp:taxon-name><tp:taxon-name-part taxon-name-part-type="family">Braconidae</tp:taxon-name-part></tp:taxon-name>).</article-title><source>Journal of <tp:taxon-name><tp:taxon-name-part taxon-name-part-type="order">Hymenoptera</tp:taxon-name-part></tp:taxon-name> Research</source><volume>12</volume>(<issue>1</issue>): <fpage>1</fpage>–<lpage>41</lpage>. <ext-link xlink:href="https://www.biodiversitylibrary.org/part/32897" ext-link-type="uri" xlink:type="simple">https://www.biodiversitylibrary.org/part/32897</ext-link></mixed-citation></ref></ref-list></tp:taxon-treatment>
