# Supplementary material for: ﻿A revision of the parasitoid wasp genus Alphomelon Mason with the description of 30 new species (Hymenoptera, Braconidae)
Source: Zookeys. 2023 Aug 16;1175:5–162. doi: 10.3897/zookeys.1175.105068 (PMC10448698; doi:10.3897/zookeys.1175.105068)
Supplement: XML Treatment for Alphomelon osvaldoespinozai [file zookeys.1175.105068-treatment32.xml]

<!DOCTYPE tp:taxon-treatment
  PUBLIC "-//TaxonX//DTD Taxonomic Treatment Publishing DTD v0 20100105//EN" "tax-treatment-NSO.dtd">
<tp:taxon-treatment xmlns:tp="http://www.plazi.org/taxpub"><tp:treatment-meta><kwd-group><label>Taxon classification</label><kwd>
                <named-content content-type="kingdom">Animalia</named-content>
              </kwd><kwd>
                <named-content content-type="order">Hymenoptera</named-content>
              </kwd><kwd>
                <named-content content-type="family">Braconidae</named-content>
              </kwd></kwd-group><mixed-citation publication-type="journal"><person-group><name><surname>Fernandez-Triana</surname><given-names>Jose L.</given-names></name><name><surname>Shimbori</surname><given-names>Eduardo M.</given-names></name><name><surname>Whitfield</surname><given-names>James B.</given-names></name><name><surname>Penteado-Dias</surname><given-names>Angelica M.</given-names></name><name><surname>Shaw</surname><given-names>Scott R.</given-names></name><name><surname>Boudreault</surname><given-names>Caroline</given-names></name><name><surname>Sones</surname><given-names>Jayme</given-names></name><name><surname>Perez</surname><given-names>Kate</given-names></name><name><surname>Brown</surname><given-names>Allison</given-names></name><name><surname>Manjunath</surname><given-names>Ramya</given-names></name><name><surname>Burns</surname><given-names>John M.</given-names></name><name><surname>Hebert</surname><given-names>P. D. N.</given-names></name><name><surname>Smith</surname><given-names>M. Alex</given-names></name><name><surname>Hallwachs</surname><given-names>Winnifred</given-names></name><name><surname>Janzen</surname><given-names>Daniel H.</given-names></name></person-group><article-title>﻿A revision of the parasitoid wasp genus <italic><tp:taxon-name><tp:taxon-name-part taxon-name-part-type="genus" reg="Alphomelon">Alphomelon</tp:taxon-name-part></tp:taxon-name></italic> Mason with the description of 30 new species (<tp:taxon-name><tp:taxon-name-part taxon-name-part-type="order">Hymenoptera</tp:taxon-name-part></tp:taxon-name>, <tp:taxon-name><tp:taxon-name-part taxon-name-part-type="family">Braconidae</tp:taxon-name-part></tp:taxon-name>)</article-title><source>Zookeys</source><day>16</day><month>08</month><year>2023</year><volume>1175</volume><fpage>5</fpage><lpage>162</lpage><pub-id pub-id-type="doi">10.3897/zookeys.1175.105068</pub-id></mixed-citation></tp:treatment-meta><tp:nomenclature><label>﻿</label><tp:taxon-name>
              <object-id xmlns:xlink="http://www.w3.org/1999/xlink" content-type="arpha" xlink:type="simple">80288B33-2FCA-5659-AE3A-1AF00100D211</object-id>
              <tp:taxon-name-part taxon-name-part-type="genus" reg="Alphomelon">Alphomelon</tp:taxon-name-part>
              <tp:taxon-name-part taxon-name-part-type="species" reg="osvaldoespinozai">osvaldoespinozai</tp:taxon-name-part>
              <object-id xmlns:xlink="http://www.w3.org/1999/xlink" content-type="zoobank" xlink:type="simple">https://zoobank.org/6B41A1F1-B010-4CD7-B9DF-5C42D6469BCA</object-id>
            </tp:taxon-name><tp:taxon-authority>Fernandez-Triana &amp; Shimbori</tp:taxon-authority><tp:taxon-status xmlns:xlink="http://www.w3.org/1999/xlink" xlink:type="simple">sp. nov.</tp:taxon-status><xref ref-type="fig" rid="F58">Figs 58A–E</xref><xref ref-type="fig" rid="F101">, 101A</xref></tp:nomenclature><tp:treatment-sec sec-type="type material" id="SECID0EN4AM"><title>Type material.</title><p><bold><italic>Holotype</italic>.</bold> Costa Rica • Female, <named-content xmlns:xlink="http://www.w3.org/1999/xlink" content-type="dwc:institutional_code" xlink:title="Canadian National Collection of insects, arachnids and nematodes, Ottawa, Canada" xlink:href="http://grbio.org/institution/canadian-national-collection-insects-arachnids-and-nematodes" xlink:type="simple">CNC</named-content>; Alajuela, Area de Conservación Guanacaste, Sector Rincon Rain Forest, Garzasol, <named-content xmlns:xlink="http://www.w3.org/1999/xlink" content-type="dwc:verbatimCoordinates" xlink:type="simple"><named-content content-type="geo-json" specific-use="{&#34;type&#34;:&#34;Point&#34;,&#34;coordinates&#34;:[-85.290031,10.896661]}" id="NCID0E64AM" xlink:type="simple">10°53'47.98"N, 85°17'24.11"W</named-content></named-content>, 400m; 21.III.2007; ex. <italic><tp:taxon-name><tp:taxon-name-part taxon-name-part-type="genus" reg="Vettius">Vettius</tp:taxon-name-part><tp:taxon-name-part taxon-name-part-type="species" reg="pica">pica</tp:taxon-name-part></tp:taxon-name></italic>; coll. Jose Perez; Voucher code: DHJPAR0030952; Host voucher code: 07-SRNP-40735.</p><p><bold><italic>Paratypes</italic>.</bold> Costa Rica • 3 females, 2 males, <named-content xmlns:xlink="http://www.w3.org/1999/xlink" content-type="dwc:institutional_code" xlink:title="Canadian National Collection of insects, arachnids and nematodes, Ottawa, Canada" xlink:href="http://grbio.org/institution/canadian-national-collection-insects-arachnids-and-nematodes" xlink:type="simple">CNC</named-content>; CNC1179920 (additional specimens in a gel capsule associated with that specimen), DHJPAR0030884, DHJPAR0031005, DHJPAR0038181, CNC1180004.</p></tp:treatment-sec><tp:treatment-sec sec-type="distribution" id="SECID0E15AM"><title>Distribution.</title><p>Costa Rica (<abbrev xmlns:xlink="http://www.w3.org/1999/xlink" xlink:title="Área de Conservación Guanacaste" id="ABBRID0EA6AM" xlink:type="simple">ACG</abbrev>).</p></tp:treatment-sec><tp:treatment-sec sec-type="biology" id="SECID0EE6AM"><title>Biology.</title><p>Solitary, reared from <italic><tp:taxon-name><tp:taxon-name-part taxon-name-part-type="genus" reg="Enosis">Enosis</tp:taxon-name-part><tp:taxon-name-part taxon-name-part-type="species" reg="immaculata">immaculata</tp:taxon-name-part></tp:taxon-name></italic>, <italic><tp:taxon-name><tp:taxon-name-part taxon-name-part-type="genus" reg="Eutychide">Eutychide</tp:taxon-name-part><tp:taxon-name-part taxon-name-part-type="species" reg="ochus">ochus</tp:taxon-name-part></tp:taxon-name></italic>, <italic><tp:taxon-name><tp:taxon-name-part taxon-name-part-type="genus" reg="Oxynthes">Oxynthes</tp:taxon-name-part><tp:taxon-name-part taxon-name-part-type="species" reg="corusca">corusca</tp:taxon-name-part></tp:taxon-name></italic>, <italic><tp:taxon-name><tp:taxon-name-part taxon-name-part-type="genus" reg="Parphorus">Parphorus</tp:taxon-name-part><tp:taxon-name-part taxon-name-part-type="species" reg="decora">decora</tp:taxon-name-part></tp:taxon-name></italic>, <italic><tp:taxon-name><tp:taxon-name-part taxon-name-part-type="genus" reg="Psoralis">Psoralis</tp:taxon-name-part></tp:taxon-name></italic> Janzen38, <italic><tp:taxon-name><tp:taxon-name-part taxon-name-part-type="genus" reg="Vettius">Vettius</tp:taxon-name-part><tp:taxon-name-part taxon-name-part-type="species" reg="pica">pica</tp:taxon-name-part></tp:taxon-name></italic>, and an unidentified hesperiid with provisional name “hespJanzen01 Janzen60”.</p></tp:treatment-sec><tp:treatment-sec sec-type="DNA barcoding" id="SECID0EIBBM"><title>DNA barcoding.</title><p><abbrev xmlns:xlink="http://www.w3.org/1999/xlink" xlink:title="Barcode Index Number" id="ABBRID0EOBBM" xlink:type="simple">BIN</abbrev><ext-link xmlns:xlink="http://www.w3.org/1999/xlink" xlink:href="http://boldsystems.org/index.php/Public_BarcodeCluster?clusteruri=BOLD:AAJ2207" ext-link-type="uri" xlink:type="simple">BOLD:AAJ2207</ext-link>.</p></tp:treatment-sec><tp:treatment-sec sec-type="etymology" id="SECID0EXBBM"><title>Etymology.</title><p>Named in honor of Sr. Osvaldo Espinoza in honor of his decades of teamwork in the <abbrev xmlns:xlink="http://www.w3.org/1999/xlink" xlink:title="Área de Conservación Guanacaste" id="ABBRID0E4BBM" xlink:type="simple">ACG</abbrev> parataxonomist team.</p></tp:treatment-sec><tp:treatment-sec sec-type="description" id="SECID0EBCBM"><title>Diagnostic description.</title><p>White patch on gena: extending to occiput and onto clypeus. Tegula/humeral complex color: white/yellow. Mesonotum color: mostly dark brown to black. Metasoma color: mostly black or dark brown. Tarsal claws spines: 3. Pterostigma shape: comparatively more elongate, its length ≥ 3.0× its central height and more triangular with its two lower margins more or less straight. T1 sculpture: entirely to mostly smooth. T1 central ridge: marked by weak carina. T2 sculpture: entirely to mostly smooth. Ovipositor sheaths length: longer than first segment of metatarsus. Body length: 3.8–4.7 mm. Fore wing length: 3.9–4.6 mm.</p><fig id="F58" position="float" orientation="portrait"><object-id xmlns:xlink="http://www.w3.org/1999/xlink" content-type="doi" xlink:type="simple">10.3897/zookeys.1175.105068.figure58</object-id><object-id xmlns:xlink="http://www.w3.org/1999/xlink" content-type="arpha" xlink:type="simple">92EEC752-0B0F-5DD7-B9DF-91F65CAC88FE</object-id><label>Figure 58.</label><caption><p><italic><tp:taxon-name><tp:taxon-name-part taxon-name-part-type="genus" reg="Alphomelon">Alphomelon</tp:taxon-name-part><tp:taxon-name-part taxon-name-part-type="species" reg="osvaldoespinozai">osvaldoespinozai</tp:taxon-name-part></tp:taxon-name></italic> Fernandez-Triana &amp; Shimbori holotype female DHJPAR0030952 <bold>A</bold> habitus, lateral <bold>B</bold> head, frontal <bold>C</bold> wings <bold>D</bold> propodeum and metasoma, dorsal <bold>E</bold> mesosoma, dorsal.</p></caption><graphic xmlns:xlink="http://www.w3.org/1999/xlink" xlink:href="zookeys-1175-005_article-105068__-g058.jpg" position="float" orientation="portrait" xlink:type="simple" id="oo_893160.jpg"><uri content-type="original_file" xlink:type="simple">https://binary.pensoft.net/fig/893160</uri></graphic></fig></tp:treatment-sec><tp:treatment-sec><!--Section generated to contain objects referenced in tp:taxon-treatment.--><fig id="F101" position="float" orientation="portrait"><object-id xmlns:xlink="http://www.w3.org/1999/xlink" content-type="doi" xlink:type="simple">10.3897/zookeys.1175.105068.figure101</object-id><object-id xmlns:xlink="http://www.w3.org/1999/xlink" content-type="arpha" xlink:type="simple">9A2583E3-3D52-53D8-B6E5-0D7E6074C61D</object-id><label>Figure 101.</label><caption><p>Parasite cocoons <bold>A</bold><italic><tp:taxon-name><tp:taxon-name-part taxon-name-part-type="genus" reg="Alphomelon">Alphomelon</tp:taxon-name-part><tp:taxon-name-part taxon-name-part-type="species" reg="osvaldoespinozai">osvaldoespinozai</tp:taxon-name-part></tp:taxon-name></italic> 08-SRNP-72533-DHJ447339 <bold>B</bold><italic><tp:taxon-name><tp:taxon-name-part taxon-name-part-type="genus" reg="Alphomelon">Alphomelon</tp:taxon-name-part><tp:taxon-name-part taxon-name-part-type="species" reg="petronariosae">petronariosae</tp:taxon-name-part></tp:taxon-name></italic> 15-SRNP-71861-DHJ727939.</p></caption><graphic xmlns:xlink="http://www.w3.org/1999/xlink" xlink:href="zookeys-1175-005_article-105068__-g101.jpg" position="float" orientation="portrait" xlink:type="simple" id="oo_893203.jpg"><uri content-type="original_file" xlink:type="simple">https://binary.pensoft.net/fig/893203</uri></graphic></fig></tp:treatment-sec></tp:taxon-treatment>
