# Supplementary material for: ﻿A revision of the parasitoid wasp genus Alphomelon Mason with the description of 30 new species (Hymenoptera, Braconidae)
Source: Zookeys. 2023 Aug 16;1175:5–162. doi: 10.3897/zookeys.1175.105068 (PMC10448698; doi:10.3897/zookeys.1175.105068)
Supplement: XML Treatment for Alphomelon palomae [file zookeys.1175.105068-treatment33.xml]

<!DOCTYPE tp:taxon-treatment
  PUBLIC "-//TaxonX//DTD Taxonomic Treatment Publishing DTD v0 20100105//EN" "tax-treatment-NSO.dtd">
<tp:taxon-treatment xmlns:tp="http://www.plazi.org/taxpub"><tp:treatment-meta><kwd-group><label>Taxon classification</label><kwd>
                <named-content content-type="kingdom">Animalia</named-content>
              </kwd><kwd>
                <named-content content-type="order">Hymenoptera</named-content>
              </kwd><kwd>
                <named-content content-type="family">Braconidae</named-content>
              </kwd></kwd-group><mixed-citation publication-type="journal"><person-group><name><surname>Fernandez-Triana</surname><given-names>Jose L.</given-names></name><name><surname>Shimbori</surname><given-names>Eduardo M.</given-names></name><name><surname>Whitfield</surname><given-names>James B.</given-names></name><name><surname>Penteado-Dias</surname><given-names>Angelica M.</given-names></name><name><surname>Shaw</surname><given-names>Scott R.</given-names></name><name><surname>Boudreault</surname><given-names>Caroline</given-names></name><name><surname>Sones</surname><given-names>Jayme</given-names></name><name><surname>Perez</surname><given-names>Kate</given-names></name><name><surname>Brown</surname><given-names>Allison</given-names></name><name><surname>Manjunath</surname><given-names>Ramya</given-names></name><name><surname>Burns</surname><given-names>John M.</given-names></name><name><surname>Hebert</surname><given-names>P. D. N.</given-names></name><name><surname>Smith</surname><given-names>M. Alex</given-names></name><name><surname>Hallwachs</surname><given-names>Winnifred</given-names></name><name><surname>Janzen</surname><given-names>Daniel H.</given-names></name></person-group><article-title>﻿A revision of the parasitoid wasp genus <italic><tp:taxon-name><tp:taxon-name-part taxon-name-part-type="genus" reg="Alphomelon">Alphomelon</tp:taxon-name-part></tp:taxon-name></italic> Mason with the description of 30 new species (<tp:taxon-name><tp:taxon-name-part taxon-name-part-type="order">Hymenoptera</tp:taxon-name-part></tp:taxon-name>, <tp:taxon-name><tp:taxon-name-part taxon-name-part-type="family">Braconidae</tp:taxon-name-part></tp:taxon-name>)</article-title><source>Zookeys</source><day>16</day><month>08</month><year>2023</year><volume>1175</volume><fpage>5</fpage><lpage>162</lpage><pub-id pub-id-type="doi">10.3897/zookeys.1175.105068</pub-id></mixed-citation></tp:treatment-meta><tp:nomenclature><label>﻿</label><tp:taxon-name>
              <object-id xmlns:xlink="http://www.w3.org/1999/xlink" content-type="arpha" xlink:type="simple">3AF14BA1-B344-54AB-96D6-BB6DDFE496AD</object-id>
              <tp:taxon-name-part taxon-name-part-type="genus" reg="Alphomelon">Alphomelon</tp:taxon-name-part>
              <tp:taxon-name-part taxon-name-part-type="species" reg="palomae">palomae</tp:taxon-name-part>
              <object-id xmlns:xlink="http://www.w3.org/1999/xlink" content-type="zoobank" xlink:type="simple">https://zoobank.org/7F77AE85-5C18-47EA-88DC-6FE0EAA205B3</object-id>
            </tp:taxon-name><tp:taxon-authority>Shimbori &amp; Fernandez-Triana</tp:taxon-authority><tp:taxon-status xmlns:xlink="http://www.w3.org/1999/xlink" xlink:type="simple">sp. nov.</tp:taxon-status><xref ref-type="fig" rid="F59">Fig. 59A–F</xref></tp:nomenclature><tp:treatment-sec sec-type="type material" id="SECID0EWEBM"><title>Type material.</title><p><bold><italic>Holotype</italic>.</bold> Brazil • Female “Teresópolis, RJ, Brasil / PARANA da Serra dos Órgãos <named-content xmlns:xlink="http://www.w3.org/1999/xlink" content-type="dwc:verbatimCoordinates" xlink:type="simple"><named-content content-type="geo-json" specific-use="{&#34;type&#34;:&#34;Point&#34;,&#34;coordinates&#34;:[-42.991944,-22.476667]}" id="NCID0EEFBM" xlink:type="simple">22°28'36"S 42°59'31"W</named-content></named-content> Armadilha Malaise 04a (563 m) X.2015 / R.F. Monteiro e eq. col.” (<abbrev xmlns:xlink="http://www.w3.org/1999/xlink" xlink:title="Coleção Entomológica do Departamento de Ecologia e Biologia Evolutiva da UFSCar, São Carlos, Brazil" id="ABBRID0EJFBM" xlink:type="simple">DCBU</abbrev> 467753)</p><p><bold><italic>Paratypes</italic>.</bold> Brazil. 3 females, same as holotype except: 1F “<named-content xmlns:xlink="http://www.w3.org/1999/xlink" content-type="dwc:verbatimCoordinates" xlink:type="simple"><named-content content-type="geo-json" specific-use="{&#34;type&#34;:&#34;Point&#34;,&#34;coordinates&#34;:[-42.995833,-22.476944]}" id="NCID0EXFBM" xlink:type="simple">22°28'37"S 42°59'45"W</named-content></named-content> / Malaise 5b (691m) / I.2015” (<abbrev xmlns:xlink="http://www.w3.org/1999/xlink" xlink:title="Coleção Entomológica do Departamento de Ecologia e Biologia Evolutiva da UFSCar, São Carlos, Brazil" id="ABBRID0E3FBM" xlink:type="simple">DCBU</abbrev> 370748); 1F “<named-content xmlns:xlink="http://www.w3.org/1999/xlink" content-type="dwc:verbatimCoordinates" xlink:type="simple"><named-content content-type="geo-json" specific-use="{&#34;type&#34;:&#34;Point&#34;,&#34;coordinates&#34;:[-42.998333,-22.494444]}" id="NCID0EDGBM" xlink:type="simple">22°29'40"S 42°59'54"W</named-content></named-content> / Armadilha Malaise 3a (360m) / XI.2014” (<abbrev xmlns:xlink="http://www.w3.org/1999/xlink" xlink:title="Coleção Entomológica do Departamento de Ecologia e Biologia Evolutiva da UFSCar, São Carlos, Brazil" id="ABBRID0EIGBM" xlink:type="simple">DCBU</abbrev> 356385); 1F “<named-content xmlns:xlink="http://www.w3.org/1999/xlink" content-type="dwc:verbatimCoordinates" xlink:type="simple"><named-content content-type="geo-json" specific-use="{&#34;type&#34;:&#34;Point&#34;,&#34;coordinates&#34;:[-43.006111,-22.517222]}" id="NCID0EPGBM" xlink:type="simple">22°31'02"S 43°00'22"W</named-content></named-content> Armadilha Malaise 02b (248m) VII.2015” (<abbrev xmlns:xlink="http://www.w3.org/1999/xlink" xlink:title="Coleção Entomológica do Departamento de Ecologia e Biologia Evolutiva da UFSCar, São Carlos, Brazil" id="ABBRID0EUGBM" xlink:type="simple">DCBU</abbrev> 375530). 2 females “Iguape, SP, Brasil / ESEC Juréia - Itatins / <named-content xmlns:xlink="http://www.w3.org/1999/xlink" content-type="dwc:verbatimCoordinates" xlink:type="simple"><named-content content-type="geo-json" specific-use="{&#34;type&#34;:&#34;Point&#34;,&#34;coordinates&#34;:[-47.201611,-24.520000]}" id="NCID0E2GBM" xlink:type="simple">24°31'12"S 47°12'5,8"W</named-content></named-content> / Armadilha Malaise 4 / 19.v.2010 / <tp:taxon-name><tp:taxon-name-part taxon-name-part-type="genus" reg="Neoxeniades">N.</tp:taxon-name-part></tp:taxon-name>W. Perioto e eq. cols” (<abbrev xmlns:xlink="http://www.w3.org/1999/xlink" xlink:title="Coleção Entomológica do Departamento de Ecologia e Biologia Evolutiva da UFSCar, São Carlos, Brazil" id="ABBRID0EGHBM" xlink:type="simple">DCBU</abbrev> 49960, 49963).</p></tp:treatment-sec><tp:treatment-sec sec-type="distribution" id="SECID0EKHBM"><title>Distribution.</title><p>Brazil.</p></tp:treatment-sec><tp:treatment-sec sec-type="biology" id="SECID0EPHBM"><title>Biology.</title><p>No data.</p></tp:treatment-sec><tp:treatment-sec sec-type="DNA barcoding" id="SECID0EUHBM"><title>DNA barcoding.</title><p>Not available.</p></tp:treatment-sec><tp:treatment-sec sec-type="etymology" id="SECID0EZHBM"><title>Etymology.</title><p>Named in honor of our colleague Dra. Paloma Helena Fernandes Shimabukuro, for her contribution to the taxonomy of the Brazilian species of <italic><tp:taxon-name><tp:taxon-name-part taxon-name-part-type="genus" reg="Alphomelon">Alphomelon</tp:taxon-name-part></tp:taxon-name></italic>.</p></tp:treatment-sec><tp:treatment-sec sec-type="description" id="SECID0EGIBM"><title>Diagnostic description.</title><p>White patch on gena: extending to occiput and onto clypeus. Tegula/humeral complex color: yellow/yellow. Mesonotum color: mostly dark brown to black. Metasoma color: mostly black or dark brown. Tarsal claws spines: 1. Pterostigma shape: comparatively less elongate, its length ≤ 2.5× its central height and usually more rounded with at least one of its lower margins curved. T1 sculpture: entirely smooth. T1 central ridge: absent or faintly indicated by shallow depression. T2 sculpture: entirely to mostly smooth. Ovipositor sheaths length: longer than first segment of metatarsus. Body length: 3.7–4.0 mm. Fore wing length: 3.7–4.0 mm.</p><fig id="F59" position="float" orientation="portrait"><object-id xmlns:xlink="http://www.w3.org/1999/xlink" content-type="doi" xlink:type="simple">10.3897/zookeys.1175.105068.figure59</object-id><object-id xmlns:xlink="http://www.w3.org/1999/xlink" content-type="arpha" xlink:type="simple">C4FA0B41-0D8D-5604-BAD6-1C35742184B1</object-id><label>Figure 59.</label><caption><p><italic><tp:taxon-name><tp:taxon-name-part taxon-name-part-type="genus" reg="Alphomelon">Alphomelon</tp:taxon-name-part><tp:taxon-name-part taxon-name-part-type="species" reg="palomae">palomae</tp:taxon-name-part></tp:taxon-name></italic> Shimbori &amp; Fernandez-Triana holotype female <abbrev xmlns:xlink="http://www.w3.org/1999/xlink" xlink:title="Coleção Entomológica do Departamento de Ecologia e Biologia Evolutiva da UFSCar, São Carlos, Brazil" id="ABBRID0E5IBM" xlink:type="simple">DCBU</abbrev> 467753 <bold>A</bold> habitus, lateral <bold>B</bold> head, frontal <bold>C</bold> head, lateral <bold>D</bold> wings <bold>E</bold> metasoma, dorsal <bold>F</bold> mesosoma, dorsal.</p></caption><graphic xmlns:xlink="http://www.w3.org/1999/xlink" xlink:href="zookeys-1175-005_article-105068__-g059.jpg" position="float" orientation="portrait" xlink:type="simple" id="oo_893161.jpg"><uri content-type="original_file" xlink:type="simple">https://binary.pensoft.net/fig/893161</uri></graphic></fig></tp:treatment-sec></tp:taxon-treatment>
