# Supplementary material for: ﻿A revision of the parasitoid wasp genus Alphomelon Mason with the description of 30 new species (Hymenoptera, Braconidae)
Source: Zookeys. 2023 Aug 16;1175:5–162. doi: 10.3897/zookeys.1175.105068 (PMC10448698; doi:10.3897/zookeys.1175.105068)
Supplement: XML Treatment for Alphomelon ricardocaleroi [file zookeys.1175.105068-treatment40.xml]

<!DOCTYPE tp:taxon-treatment
  PUBLIC "-//TaxonX//DTD Taxonomic Treatment Publishing DTD v0 20100105//EN" "tax-treatment-NSO.dtd">
<tp:taxon-treatment xmlns:tp="http://www.plazi.org/taxpub"><tp:treatment-meta><kwd-group><label>Taxon classification</label><kwd>
                <named-content content-type="kingdom">Animalia</named-content>
              </kwd><kwd>
                <named-content content-type="order">Hymenoptera</named-content>
              </kwd><kwd>
                <named-content content-type="family">Braconidae</named-content>
              </kwd></kwd-group><mixed-citation publication-type="journal"><person-group><name><surname>Fernandez-Triana</surname><given-names>Jose L.</given-names></name><name><surname>Shimbori</surname><given-names>Eduardo M.</given-names></name><name><surname>Whitfield</surname><given-names>James B.</given-names></name><name><surname>Penteado-Dias</surname><given-names>Angelica M.</given-names></name><name><surname>Shaw</surname><given-names>Scott R.</given-names></name><name><surname>Boudreault</surname><given-names>Caroline</given-names></name><name><surname>Sones</surname><given-names>Jayme</given-names></name><name><surname>Perez</surname><given-names>Kate</given-names></name><name><surname>Brown</surname><given-names>Allison</given-names></name><name><surname>Manjunath</surname><given-names>Ramya</given-names></name><name><surname>Burns</surname><given-names>John M.</given-names></name><name><surname>Hebert</surname><given-names>P. D. N.</given-names></name><name><surname>Smith</surname><given-names>M. Alex</given-names></name><name><surname>Hallwachs</surname><given-names>Winnifred</given-names></name><name><surname>Janzen</surname><given-names>Daniel H.</given-names></name></person-group><article-title>﻿A revision of the parasitoid wasp genus <italic><tp:taxon-name><tp:taxon-name-part taxon-name-part-type="genus" reg="Alphomelon">Alphomelon</tp:taxon-name-part></tp:taxon-name></italic> Mason with the description of 30 new species (<tp:taxon-name><tp:taxon-name-part taxon-name-part-type="order">Hymenoptera</tp:taxon-name-part></tp:taxon-name>, <tp:taxon-name><tp:taxon-name-part taxon-name-part-type="family">Braconidae</tp:taxon-name-part></tp:taxon-name>)</article-title><source>Zookeys</source><day>16</day><month>08</month><year>2023</year><volume>1175</volume><fpage>5</fpage><lpage>162</lpage><pub-id pub-id-type="doi">10.3897/zookeys.1175.105068</pub-id></mixed-citation></tp:treatment-meta><tp:nomenclature><label>﻿</label><tp:taxon-name>
              <object-id xmlns:xlink="http://www.w3.org/1999/xlink" content-type="arpha" xlink:type="simple">C244DD1B-2042-5561-AC19-F21172263A34</object-id>
              <tp:taxon-name-part taxon-name-part-type="genus" reg="Alphomelon">Alphomelon</tp:taxon-name-part>
              <tp:taxon-name-part taxon-name-part-type="species" reg="ricardocaleroi">ricardocaleroi</tp:taxon-name-part>
              <object-id xmlns:xlink="http://www.w3.org/1999/xlink" content-type="zoobank" xlink:type="simple">https://zoobank.org/3893D222-5444-4C00-B61A-26E806CD1A39</object-id>
            </tp:taxon-name><tp:taxon-authority>Fernandez-Triana &amp; Shimbori</tp:taxon-authority><tp:taxon-status xmlns:xlink="http://www.w3.org/1999/xlink" xlink:type="simple">sp. nov.</tp:taxon-status><xref ref-type="fig" rid="F70">Figs 70A–E</xref><xref ref-type="fig" rid="F71">, 71A–E</xref><xref ref-type="fig" rid="F102">, 102A</xref></tp:nomenclature><tp:treatment-sec sec-type="type material" id="SECID0EEPCM"><title>Type material.</title><p><bold><italic>Holotype</italic>.</bold> Costa Rica • Female, <named-content xmlns:xlink="http://www.w3.org/1999/xlink" content-type="dwc:institutional_code" xlink:title="Canadian National Collection of insects, arachnids and nematodes, Ottawa, Canada" xlink:href="http://grbio.org/institution/canadian-national-collection-insects-arachnids-and-nematodes" xlink:type="simple">CNC</named-content>; Alajuela, Area de Conservación Guanacaste, Sector Rincon Rain Forest, Vochysia, <named-content xmlns:xlink="http://www.w3.org/1999/xlink" content-type="dwc:verbatimCoordinates" xlink:type="simple"><named-content content-type="geo-json" specific-use="{&#34;type&#34;:&#34;Point&#34;,&#34;coordinates&#34;:[-85.245281,10.866661]}" id="NCID0EWPCM" xlink:type="simple">10°51'59.98"N, 85°14'43.01"W</named-content></named-content>, 320m; 16.VI.2007; ex. <italic><tp:taxon-name><tp:taxon-name-part taxon-name-part-type="genus" reg="Cynea">Cynea</tp:taxon-name-part></tp:taxon-name></italic> sp. Burns06; coll. Jose Perez; Voucher code: DHJPAR0020280; Host voucher code: 07-SRNP-41811.</p><p><bold><italic>Paratypes</italic>.</bold> Costa Rica • 12 females, <named-content xmlns:xlink="http://www.w3.org/1999/xlink" content-type="dwc:institutional_code" xlink:title="Canadian National Collection of insects, arachnids and nematodes, Ottawa, Canada" xlink:href="http://grbio.org/institution/canadian-national-collection-insects-arachnids-and-nematodes" xlink:type="simple">CNC</named-content>; CNC1180130, CNC1180125, CNC1180148 (additional specimens in a gel capsule associated with that specimen), DHJPAR0020276, DHJPAR0040440, CNC1180144, CNC1180154, CNC1180169, DHJPAR0054695, CNC1196552, CNC1196559, CNC1196599 (additional specimens in a gel capsule associated with that specimen).</p></tp:treatment-sec><tp:treatment-sec sec-type="distribution" id="SECID0ENQCM"><title>Distribution.</title><p>Costa Rica (<abbrev xmlns:xlink="http://www.w3.org/1999/xlink" xlink:title="Área de Conservación Guanacaste" id="ABBRID0ETQCM" xlink:type="simple">ACG</abbrev>).</p></tp:treatment-sec><tp:treatment-sec sec-type="biology" id="SECID0EXQCM"><title>Biology.</title><p>Gregarious, reared from <italic><tp:taxon-name><tp:taxon-name-part taxon-name-part-type="genus" reg="Cynea">Cynea</tp:taxon-name-part><tp:taxon-name-part taxon-name-part-type="species" reg="cynea">cynea</tp:taxon-name-part></tp:taxon-name></italic>, <italic><tp:taxon-name><tp:taxon-name-part taxon-name-part-type="genus" reg="Cynea">C.</tp:taxon-name-part><tp:taxon-name-part taxon-name-part-type="species" reg="megalops">megalops</tp:taxon-name-part></tp:taxon-name></italic>, and <italic><tp:taxon-name><tp:taxon-name-part taxon-name-part-type="genus" reg="Corticea">C.</tp:taxon-name-part></tp:taxon-name></italic> Burns06.</p></tp:treatment-sec><tp:treatment-sec sec-type="DNA barcoding" id="SECID0E1RCM"><title>DNA barcoding.</title><p><abbrev xmlns:xlink="http://www.w3.org/1999/xlink" xlink:title="Barcode Index Number" id="ABBRID0EASCM" xlink:type="simple">BIN</abbrev><ext-link xmlns:xlink="http://www.w3.org/1999/xlink" xlink:href="http://boldsystems.org/index.php/Public_BarcodeCluster?clusteruri=BOLD:AAB7535" ext-link-type="uri" xlink:type="simple">BOLD:AAB7535</ext-link>.</p></tp:treatment-sec><tp:treatment-sec sec-type="etymology" id="SECID0EJSCM"><title>Etymology.</title><p>Named in honor of Sr. Ricardo Calero in honor of his decades of teamwork in the <abbrev xmlns:xlink="http://www.w3.org/1999/xlink" xlink:title="Área de Conservación Guanacaste" id="ABBRID0EPSCM" xlink:type="simple">ACG</abbrev> inventory parataxonomist team.</p></tp:treatment-sec><tp:treatment-sec sec-type="description" id="SECID0ETSCM"><title>Diagnostic description.</title><p>White patch on gena: extending to occiput and onto clypeus. Tegula/humeral complex color: yellow/yellow. Mesonotum color: mostly dark brown to black. Metasoma color: mostly black or dark brown. Tarsal claws spines: 2 or 3. Pterostigma shape: comparatively more elongate, its length ≥ 3.0× its central height and more triangular with its two lower margins more or less straight. T1 sculpture: weakly sculptured along margins. T1 central ridge: marked by weak carina. T2 sculpture: entirely to mostly smooth. Ovipositor sheaths length: longer than first segment of metatarsus. Body length: 3.7–3.9 mm. Fore wing length: 3.4–3.7 mm.</p><fig id="F70" position="float" orientation="portrait"><object-id xmlns:xlink="http://www.w3.org/1999/xlink" content-type="doi" xlink:type="simple">10.3897/zookeys.1175.105068.figure70</object-id><object-id xmlns:xlink="http://www.w3.org/1999/xlink" content-type="arpha" xlink:type="simple">A558DF05-C200-5B4F-B746-70B0A6E5BDDD</object-id><label>Figure 70.</label><caption><p><italic><tp:taxon-name><tp:taxon-name-part taxon-name-part-type="genus" reg="Alphomelon">Alphomelon</tp:taxon-name-part><tp:taxon-name-part taxon-name-part-type="species" reg="ricardocaleroi">ricardocaleroi</tp:taxon-name-part></tp:taxon-name></italic> Fernandez-Triana &amp; Shimbori holotype female DHJPAR0020280 <bold>A</bold> habitus, lateral <bold>B</bold> wings <bold>C</bold> head, frontal <bold>D</bold> mesosoma, dorsal <bold>E</bold> metasoma, dorsal.</p></caption><graphic xmlns:xlink="http://www.w3.org/1999/xlink" xlink:href="zookeys-1175-005_article-105068__-g070.jpg" position="float" orientation="portrait" xlink:type="simple" id="oo_893172.jpg"><uri content-type="original_file" xlink:type="simple">https://binary.pensoft.net/fig/893172</uri></graphic></fig><fig id="F71" position="float" orientation="portrait"><object-id xmlns:xlink="http://www.w3.org/1999/xlink" content-type="doi" xlink:type="simple">10.3897/zookeys.1175.105068.figure71</object-id><object-id xmlns:xlink="http://www.w3.org/1999/xlink" content-type="arpha" xlink:type="simple">E1F8D64F-7873-5D5C-B4BC-A5A64B7DB618</object-id><label>Figure 71.</label><caption><p><italic><tp:taxon-name><tp:taxon-name-part taxon-name-part-type="genus" reg="Alphomelon">Alphomelon</tp:taxon-name-part><tp:taxon-name-part taxon-name-part-type="species" reg="ricardocaleroi">ricardocaleroi</tp:taxon-name-part></tp:taxon-name></italic> Fernandez-Triana &amp; Shimbori paratype female DHJPAR0040440 <bold>A</bold> habitus, lateral <bold>B</bold> head, frontal <bold>C</bold> fore wing <bold>D</bold> propodeum and metasoma, dorsal <bold>E</bold> mesosoma, dorsal.</p></caption><graphic xmlns:xlink="http://www.w3.org/1999/xlink" xlink:href="zookeys-1175-005_article-105068__-g071.jpg" position="float" orientation="portrait" xlink:type="simple" id="oo_893173.jpg"><uri content-type="original_file" xlink:type="simple">https://binary.pensoft.net/fig/893173</uri></graphic></fig></tp:treatment-sec><tp:treatment-sec sec-type="notes" id="SECID0E3UCM"><title>Notes.</title><p>Some paratype specimens have ovipositor sheaths longer than holotype.</p></tp:treatment-sec><tp:treatment-sec><!--Section generated to contain objects referenced in tp:taxon-treatment.--><fig id="F102" position="float" orientation="portrait"><object-id xmlns:xlink="http://www.w3.org/1999/xlink" content-type="doi" xlink:type="simple">10.3897/zookeys.1175.105068.figure102</object-id><object-id xmlns:xlink="http://www.w3.org/1999/xlink" content-type="arpha" xlink:type="simple">DEA42DF3-8266-5548-BA9C-1D6C551FD3D7</object-id><label>Figure 102.</label><caption><p>Parasite cocoons <bold>A</bold><italic><tp:taxon-name><tp:taxon-name-part taxon-name-part-type="genus" reg="Alphomelon">Alphomelon</tp:taxon-name-part><tp:taxon-name-part taxon-name-part-type="species" reg="ricardocaleroi">ricardocaleroi</tp:taxon-name-part></tp:taxon-name></italic> 15-SRNP-55879-DHJ492398 <bold>B</bold><italic><tp:taxon-name><tp:taxon-name-part taxon-name-part-type="genus" reg="Alphomelon">Alphomelon</tp:taxon-name-part><tp:taxon-name-part taxon-name-part-type="species" reg="sergioriosi">sergioriosi</tp:taxon-name-part></tp:taxon-name></italic> 08-SRNP-32245-DHJ462411.</p></caption><graphic xmlns:xlink="http://www.w3.org/1999/xlink" xlink:href="zookeys-1175-005_article-105068__-g102.jpg" position="float" orientation="portrait" xlink:type="simple" id="oo_893204.jpg"><uri content-type="original_file" xlink:type="simple">https://binary.pensoft.net/fig/893204</uri></graphic></fig></tp:treatment-sec></tp:taxon-treatment>
