# Supplementary material for: ﻿A revision of the parasitoid wasp genus Alphomelon Mason with the description of 30 new species (Hymenoptera, Braconidae)
Source: Zookeys. 2023 Aug 16;1175:5–162. doi: 10.3897/zookeys.1175.105068 (PMC10448698; doi:10.3897/zookeys.1175.105068)
Supplement: XML Treatment for Alphomelon sergioriosi [file zookeys.1175.105068-treatment44.xml]

<!DOCTYPE tp:taxon-treatment
  PUBLIC "-//TaxonX//DTD Taxonomic Treatment Publishing DTD v0 20100105//EN" "tax-treatment-NSO.dtd">
<tp:taxon-treatment xmlns:tp="http://www.plazi.org/taxpub"><tp:treatment-meta><kwd-group><label>Taxon classification</label><kwd>
                <named-content content-type="kingdom">Animalia</named-content>
              </kwd><kwd>
                <named-content content-type="order">Hymenoptera</named-content>
              </kwd><kwd>
                <named-content content-type="family">Braconidae</named-content>
              </kwd></kwd-group><mixed-citation publication-type="journal"><person-group><name><surname>Fernandez-Triana</surname><given-names>Jose L.</given-names></name><name><surname>Shimbori</surname><given-names>Eduardo M.</given-names></name><name><surname>Whitfield</surname><given-names>James B.</given-names></name><name><surname>Penteado-Dias</surname><given-names>Angelica M.</given-names></name><name><surname>Shaw</surname><given-names>Scott R.</given-names></name><name><surname>Boudreault</surname><given-names>Caroline</given-names></name><name><surname>Sones</surname><given-names>Jayme</given-names></name><name><surname>Perez</surname><given-names>Kate</given-names></name><name><surname>Brown</surname><given-names>Allison</given-names></name><name><surname>Manjunath</surname><given-names>Ramya</given-names></name><name><surname>Burns</surname><given-names>John M.</given-names></name><name><surname>Hebert</surname><given-names>P. D. N.</given-names></name><name><surname>Smith</surname><given-names>M. Alex</given-names></name><name><surname>Hallwachs</surname><given-names>Winnifred</given-names></name><name><surname>Janzen</surname><given-names>Daniel H.</given-names></name></person-group><article-title>﻿A revision of the parasitoid wasp genus <italic><tp:taxon-name><tp:taxon-name-part taxon-name-part-type="genus" reg="Alphomelon">Alphomelon</tp:taxon-name-part></tp:taxon-name></italic> Mason with the description of 30 new species (<tp:taxon-name><tp:taxon-name-part taxon-name-part-type="order">Hymenoptera</tp:taxon-name-part></tp:taxon-name>, <tp:taxon-name><tp:taxon-name-part taxon-name-part-type="family">Braconidae</tp:taxon-name-part></tp:taxon-name>)</article-title><source>Zookeys</source><day>16</day><month>08</month><year>2023</year><volume>1175</volume><fpage>5</fpage><lpage>162</lpage><pub-id pub-id-type="doi">10.3897/zookeys.1175.105068</pub-id></mixed-citation></tp:treatment-meta><tp:nomenclature><label>﻿</label><tp:taxon-name>
              <object-id xmlns:xlink="http://www.w3.org/1999/xlink" content-type="arpha" xlink:type="simple">A63A4791-1650-5D65-918E-CECF5AF8E2A5</object-id>
              <tp:taxon-name-part taxon-name-part-type="genus" reg="Alphomelon">Alphomelon</tp:taxon-name-part>
              <tp:taxon-name-part taxon-name-part-type="species" reg="sergioriosi">sergioriosi</tp:taxon-name-part>
              <object-id xmlns:xlink="http://www.w3.org/1999/xlink" content-type="zoobank" xlink:type="simple">https://zoobank.org/7C8FCE40-332B-40AB-9D20-A06D19C55399</object-id>
            </tp:taxon-name><tp:taxon-authority>Fernandez-Triana &amp; Shimbori</tp:taxon-authority><tp:taxon-status xmlns:xlink="http://www.w3.org/1999/xlink" xlink:type="simple">sp. nov.</tp:taxon-status><xref ref-type="fig" rid="F76">Figs 76A–F</xref><xref ref-type="fig" rid="F102">, 102B</xref></tp:nomenclature><tp:treatment-sec sec-type="type material" id="SECID0EHHDM"><title>Type material.</title><p><bold><italic>Holotype</italic>.</bold> Costa Rica • Female, <named-content xmlns:xlink="http://www.w3.org/1999/xlink" content-type="dwc:institutional_code" xlink:title="Canadian National Collection of insects, arachnids and nematodes, Ottawa, Canada" xlink:href="http://grbio.org/institution/canadian-national-collection-insects-arachnids-and-nematodes" xlink:type="simple">CNC</named-content>; Guanacaste, Area de Conservación Guanacaste, Sector Santa Rosa, Cuesta Canyon Tigre, <named-content xmlns:xlink="http://www.w3.org/1999/xlink" content-type="dwc:verbatimCoordinates" xlink:type="simple"><named-content content-type="geo-json" specific-use="{&#34;type&#34;:&#34;Point&#34;,&#34;coordinates&#34;:[-85.643661,10.817031]}" id="NCID0E5HDM" xlink:type="simple">10°49'01.31"N, 85°38'37.18"W</named-content></named-content>, 270m; 31.VII.1992; ex. <italic><tp:taxon-name><tp:taxon-name-part taxon-name-part-type="genus" reg="Calpodes">Calpodes</tp:taxon-name-part><tp:taxon-name-part taxon-name-part-type="species" reg="ethlius">ethlius</tp:taxon-name-part></tp:taxon-name></italic>; coll. Parataxonomists; Voucher code: DHJPAR0013671; Host voucher code: 92-SRNP-4136.</p><p><bold><italic>Paratypes</italic>.</bold> Costa Rica • 7 females, 1 male, <named-content xmlns:xlink="http://www.w3.org/1999/xlink" content-type="dwc:institutional_code" xlink:title="Canadian National Collection of insects, arachnids and nematodes, Ottawa, Canada" xlink:href="http://grbio.org/institution/canadian-national-collection-insects-arachnids-and-nematodes" xlink:type="simple">CNC</named-content>; DHJPAR0013669, DHJPAR0053837, DHJPAR0053814, DHJPAR0053819, DHJPAR0053835, DHJPAR0031007, DHJPAR0013665, DHJPAR0053842.</p></tp:treatment-sec><tp:treatment-sec sec-type="material" id="SECID0EZIDM"><title>Other specimens examined.</title><p>Mexico • 1 Female, <named-content xmlns:xlink="http://www.w3.org/1999/xlink" content-type="dwc:institutional_code" xlink:title="Centre for Biodiversity Genomics, University of Guelph, Canada" xlink:href="http://grbio.org/institution/university-guelph" xlink:type="simple">CBG</named-content>. Voucher code: 07TAPACH-01765.</p></tp:treatment-sec><tp:treatment-sec sec-type="distribution" id="SECID0EDJDM"><title>Distribution.</title><p>Costa Rica (<abbrev xmlns:xlink="http://www.w3.org/1999/xlink" xlink:title="Área de Conservación Guanacaste" id="ABBRID0EJJDM" xlink:type="simple">ACG</abbrev>), Mexico.</p></tp:treatment-sec><tp:treatment-sec sec-type="biology" id="SECID0ENJDM"><title>Biology.</title><p>Gregarious, reared from <italic><tp:taxon-name><tp:taxon-name-part taxon-name-part-type="genus" reg="Calpodes">Calpodes</tp:taxon-name-part><tp:taxon-name-part taxon-name-part-type="species" reg="ethlius">ethlius</tp:taxon-name-part></tp:taxon-name></italic>, <italic><tp:taxon-name><tp:taxon-name-part taxon-name-part-type="genus" reg="Enosis">Enosis</tp:taxon-name-part><tp:taxon-name-part taxon-name-part-type="species" reg="angularis">angularis</tp:taxon-name-part></tp:taxon-name></italic>, <italic><tp:taxon-name><tp:taxon-name-part taxon-name-part-type="genus" reg="Perichares">Perichares</tp:taxon-name-part><tp:taxon-name-part taxon-name-part-type="species" reg="adela">adela</tp:taxon-name-part></tp:taxon-name></italic>, and <italic><tp:taxon-name><tp:taxon-name-part taxon-name-part-type="genus" reg="Tromba">Tromba</tp:taxon-name-part><tp:taxon-name-part taxon-name-part-type="species" reg="xanthura">xanthura</tp:taxon-name-part></tp:taxon-name></italic>.</p></tp:treatment-sec><tp:treatment-sec sec-type="DNA barcoding" id="SECID0E6KDM"><title>DNA barcoding.</title><p><abbrev xmlns:xlink="http://www.w3.org/1999/xlink" xlink:title="Barcode Index Number" id="ABBRID0EFLDM" xlink:type="simple">BIN</abbrev><ext-link xmlns:xlink="http://www.w3.org/1999/xlink" xlink:href="http://boldsystems.org/index.php/Public_BarcodeCluster?clusteruri=BOLD:AAD2561" ext-link-type="uri" xlink:type="simple">BOLD:AAD2561</ext-link>.</p></tp:treatment-sec><tp:treatment-sec sec-type="etymology" id="SECID0EOLDM"><title>Etymology.</title><p>Named in honor of Sr. Sergio Ríos in honor of his decades of teamwork in the <abbrev xmlns:xlink="http://www.w3.org/1999/xlink" xlink:title="Área de Conservación Guanacaste" id="ABBRID0EULDM" xlink:type="simple">ACG</abbrev> parataxonomist team.</p></tp:treatment-sec><tp:treatment-sec sec-type="description" id="SECID0EYLDM"><title>Diagnostic description.</title><p>White patch on gena: extending to occiput but not to clypeus. Tegula/humeral complex color: white/yellow. Mesonotum color: mostly dark brown to black. Metasoma color: mostly black or dark brown. Tarsal claws spines: 1. Pterostigma shape: comparatively more elongate, its length ≥ 3.0× its central height and more triangular-with its two lower margins more or less straight. T1 sculpture: strongly sculptured on at least apical half or more. T1 central ridge: strongly marked by two raised carinae and strong costulae centrally. T2 sculpture: entirely to mostly strongly sculptured. Ovipositor sheaths length: longer than first segment of metatarsus. Body length: 3.8–4.2 mm. Fore wing length: 4.1–4.2 mm.</p><fig id="F76" position="float" orientation="portrait"><object-id xmlns:xlink="http://www.w3.org/1999/xlink" content-type="doi" xlink:type="simple">10.3897/zookeys.1175.105068.figure76</object-id><object-id xmlns:xlink="http://www.w3.org/1999/xlink" content-type="arpha" xlink:type="simple">B02F9BC1-DB56-5F33-8787-7DBD8A3E1B28</object-id><label>Figure 76.</label><caption><p><italic><tp:taxon-name><tp:taxon-name-part taxon-name-part-type="genus" reg="Alphomelon">Alphomelon</tp:taxon-name-part><tp:taxon-name-part taxon-name-part-type="species" reg="sergioriosi">sergioriosi</tp:taxon-name-part></tp:taxon-name></italic> Fernandez-Triana, Shimbori holotype female DHJPAR0013671 <bold>A</bold> habitus, lateral <bold>B</bold> propodeum and metasoma, dorsal <bold>C</bold> wings <bold>D</bold> head, frontal <bold>E</bold> head and mesosoma, dorsal <bold>F</bold> antenna, dorsal.</p></caption><graphic xmlns:xlink="http://www.w3.org/1999/xlink" xlink:href="zookeys-1175-005_article-105068__-g076.jpg" position="float" orientation="portrait" xlink:type="simple" id="oo_893178.jpg"><uri content-type="original_file" xlink:type="simple">https://binary.pensoft.net/fig/893178</uri></graphic></fig></tp:treatment-sec><tp:treatment-sec sec-type="notes" id="SECID0EBNDM"><title>Notes.</title><p>The specimen from Mexico (having a full barcode) is associated with the species because its sequence matches perfectly with <abbrev xmlns:xlink="http://www.w3.org/1999/xlink" xlink:title="Área de Conservación Guanacaste" id="ABBRID0EHNDM" xlink:type="simple">ACG</abbrev> specimens and the image available in <abbrev xmlns:xlink="http://www.w3.org/1999/xlink" xlink:title="Barcode of Life Data System" id="ABBRID0ELNDM" xlink:type="simple">BOLD</abbrev> is also similar.</p></tp:treatment-sec><tp:treatment-sec><!--Section generated to contain objects referenced in tp:taxon-treatment.--><fig id="F102" position="float" orientation="portrait"><object-id xmlns:xlink="http://www.w3.org/1999/xlink" content-type="doi" xlink:type="simple">10.3897/zookeys.1175.105068.figure102</object-id><object-id xmlns:xlink="http://www.w3.org/1999/xlink" content-type="arpha" xlink:type="simple">DEA42DF3-8266-5548-BA9C-1D6C551FD3D7</object-id><label>Figure 102.</label><caption><p>Parasite cocoons <bold>A</bold><italic><tp:taxon-name><tp:taxon-name-part taxon-name-part-type="genus" reg="Alphomelon">Alphomelon</tp:taxon-name-part><tp:taxon-name-part taxon-name-part-type="species" reg="ricardocaleroi">ricardocaleroi</tp:taxon-name-part></tp:taxon-name></italic> 15-SRNP-55879-DHJ492398 <bold>B</bold><italic><tp:taxon-name><tp:taxon-name-part taxon-name-part-type="genus" reg="Alphomelon">Alphomelon</tp:taxon-name-part><tp:taxon-name-part taxon-name-part-type="species" reg="sergioriosi">sergioriosi</tp:taxon-name-part></tp:taxon-name></italic> 08-SRNP-32245-DHJ462411.</p></caption><graphic xmlns:xlink="http://www.w3.org/1999/xlink" xlink:href="zookeys-1175-005_article-105068__-g102.jpg" position="float" orientation="portrait" xlink:type="simple" id="oo_893204.jpg"><uri content-type="original_file" xlink:type="simple">https://binary.pensoft.net/fig/893204</uri></graphic></fig></tp:treatment-sec></tp:taxon-treatment>
