# Supplementary material for: ﻿A revision of the parasitoid wasp genus Alphomelon Mason with the description of 30 new species (Hymenoptera, Braconidae)
Source: Zookeys. 2023 Aug 16;1175:5–162. doi: 10.3897/zookeys.1175.105068 (PMC10448698; doi:10.3897/zookeys.1175.105068)
Supplement: XML Treatment for Alphomelon talidicida [file zookeys.1175.105068-treatment46.xml]

<!DOCTYPE tp:taxon-treatment
  PUBLIC "-//TaxonX//DTD Taxonomic Treatment Publishing DTD v0 20100105//EN" "tax-treatment-NSO.dtd">
<tp:taxon-treatment xmlns:tp="http://www.plazi.org/taxpub"><tp:treatment-meta><kwd-group><label>Taxon classification</label><kwd>
                <named-content content-type="kingdom">Animalia</named-content>
              </kwd><kwd>
                <named-content content-type="order">Hymenoptera</named-content>
              </kwd><kwd>
                <named-content content-type="family">Braconidae</named-content>
              </kwd></kwd-group><mixed-citation publication-type="journal"><person-group><name><surname>Fernandez-Triana</surname><given-names>Jose L.</given-names></name><name><surname>Shimbori</surname><given-names>Eduardo M.</given-names></name><name><surname>Whitfield</surname><given-names>James B.</given-names></name><name><surname>Penteado-Dias</surname><given-names>Angelica M.</given-names></name><name><surname>Shaw</surname><given-names>Scott R.</given-names></name><name><surname>Boudreault</surname><given-names>Caroline</given-names></name><name><surname>Sones</surname><given-names>Jayme</given-names></name><name><surname>Perez</surname><given-names>Kate</given-names></name><name><surname>Brown</surname><given-names>Allison</given-names></name><name><surname>Manjunath</surname><given-names>Ramya</given-names></name><name><surname>Burns</surname><given-names>John M.</given-names></name><name><surname>Hebert</surname><given-names>P. D. N.</given-names></name><name><surname>Smith</surname><given-names>M. Alex</given-names></name><name><surname>Hallwachs</surname><given-names>Winnifred</given-names></name><name><surname>Janzen</surname><given-names>Daniel H.</given-names></name></person-group><article-title>﻿A revision of the parasitoid wasp genus <italic><tp:taxon-name><tp:taxon-name-part taxon-name-part-type="genus" reg="Alphomelon">Alphomelon</tp:taxon-name-part></tp:taxon-name></italic> Mason with the description of 30 new species (<tp:taxon-name><tp:taxon-name-part taxon-name-part-type="order">Hymenoptera</tp:taxon-name-part></tp:taxon-name>, <tp:taxon-name><tp:taxon-name-part taxon-name-part-type="family">Braconidae</tp:taxon-name-part></tp:taxon-name>)</article-title><source>Zookeys</source><day>16</day><month>08</month><year>2023</year><volume>1175</volume><fpage>5</fpage><lpage>162</lpage><pub-id pub-id-type="doi">10.3897/zookeys.1175.105068</pub-id></mixed-citation></tp:treatment-meta><tp:nomenclature><label>﻿</label><tp:taxon-name>
              <object-id xmlns:xlink="http://www.w3.org/1999/xlink" content-type="arpha" xlink:type="simple">CCAB419A-2DB5-53DD-B9B6-D35CEC4FABC3</object-id>
              <tp:taxon-name-part taxon-name-part-type="genus" reg="Alphomelon">Alphomelon</tp:taxon-name-part>
              <tp:taxon-name-part taxon-name-part-type="species" reg="talidicida">talidicida</tp:taxon-name-part>
            </tp:taxon-name><tp:taxon-authority>(Wilkinson, 1931)</tp:taxon-authority><xref ref-type="fig" rid="F79">Figs 79A–E</xref><xref ref-type="fig" rid="F80">, 80A–F</xref><xref ref-type="fig" rid="F81">, 81A–E</xref><xref ref-type="fig" rid="F82">, 82A–G</xref><xref ref-type="fig" rid="F103">, 103A</xref></tp:nomenclature><tp:treatment-sec sec-type="distribution" id="SECID0EAUDM"><title>Distribution.</title><p>Belize, Brazil (MT, PA, PE, SP), Colombia, Costa Rica (<abbrev xmlns:xlink="http://www.w3.org/1999/xlink" xlink:title="Área de Conservación Guanacaste" id="ABBRID0EGUDM" xlink:type="simple">ACG</abbrev>), Ecuador, Guyana, Mexico, Panama, Peru, Trinidad &amp; Tobago, Venezuela.</p></tp:treatment-sec><tp:treatment-sec sec-type="biology" id="SECID0EKUDM"><title>Biology.</title><p>Gregarious, reared from <italic><tp:taxon-name><tp:taxon-name-part taxon-name-part-type="genus" reg="Talides">Talides</tp:taxon-name-part><tp:taxon-name-part taxon-name-part-type="species" reg="sergestus">sergestus</tp:taxon-name-part></tp:taxon-name></italic>, <italic><tp:taxon-name><tp:taxon-name-part taxon-name-part-type="genus" reg="Talides">T.</tp:taxon-name-part><tp:taxon-name-part taxon-name-part-type="species" reg="sinois">sinois</tp:taxon-name-part></tp:taxon-name></italic>, <italic><tp:taxon-name><tp:taxon-name-part taxon-name-part-type="genus" reg="Talides">Talides</tp:taxon-name-part></tp:taxon-name></italic> Burns01, <italic><tp:taxon-name><tp:taxon-name-part taxon-name-part-type="genus" reg="Talides">Talides</tp:taxon-name-part></tp:taxon-name></italic> Burns02, <italic><tp:taxon-name><tp:taxon-name-part taxon-name-part-type="genus" reg="Talides">Talides</tp:taxon-name-part></tp:taxon-name></italic> Burns03, <italic><tp:taxon-name><tp:taxon-name-part taxon-name-part-type="genus" reg="Talides">Talides</tp:taxon-name-part></tp:taxon-name></italic> Burns04 and <italic><tp:taxon-name><tp:taxon-name-part taxon-name-part-type="genus" reg="Thracides">Thracides</tp:taxon-name-part><tp:taxon-name-part taxon-name-part-type="species" reg="phidon">phidon</tp:taxon-name-part></tp:taxon-name></italic>, on at least seven species of <italic><tp:taxon-name><tp:taxon-name-part taxon-name-part-type="genus" reg="Heliconia">Heliconia</tp:taxon-name-part></tp:taxon-name></italic> (<tp:taxon-name><tp:taxon-name-part taxon-name-part-type="family">Heliconiaceae</tp:taxon-name-part></tp:taxon-name>).</p></tp:treatment-sec><tp:treatment-sec sec-type="DNA barcoding" id="SECID0EZWDM"><title>DNA barcoding.</title><p><abbrev xmlns:xlink="http://www.w3.org/1999/xlink" xlink:title="Barcode Index Number" id="ABBRID0E6WDM" xlink:type="simple">BIN</abbrev><ext-link xmlns:xlink="http://www.w3.org/1999/xlink" xlink:href="http://boldsystems.org/index.php/Public_BarcodeCluster?clusteruri=BOLD:AAA7259" ext-link-type="uri" xlink:type="simple">BOLD:AAA7259</ext-link>.</p></tp:treatment-sec><tp:treatment-sec sec-type="material" id="SECID0EIXDM"><title>Other specimens examined.</title><p>(94 females, 16 males): DHJPAR0050959, CNC1802102, CNC1802103, CNC1802104, CNC1802105, CNC1802106, CNC1802107, CNC1802108 (additional specimens in a gel capsule associated with that specimen), DHJPAR0050091, CNC1802109, CNC1802110, CNC1802111, CNC1802112, CNC1802113, CNC1802114, CNC1802115, CNC1802116, CNC1802117, DHJPAR0050979, CNC1802118, CNC1802119, CNC1802120, CNC1802121, CNC1802122 (additional specimens in a gel capsule associated with that specimen), DHJPAR0050958, CNC1802123, CNC1802124, CNC1802125, CNC1802126, CNC5213175, CNC5213176, CNC5213177, CNC5213178, CNC5213179, CNC5213180, DHJPAR0051199, CNC5213181, CNC5213182, CNC5213183, CNC5213184 (additional specimens in a gel capsule associated with that specimen), DHJPAR0054700, CNC5213185, CNC5213186, CNC5213187, CNC5213188, CNC5213189, CNC5213190 (additional specimens in a gel capsule associated with that specimen), DHJPAR0055247, DHJPAR0049213, CNC5213191, CNC5213192 (additional specimens in a gel capsule associated with that specimen), DHJPAR0053777, CNC5213193, CNC5213194, CNC5213195, CNC5213196, CNC5213197, CNC5213198, CNC5213199, CNC5213200, CNC5213201, CNC5213202, CNC5213203, CNC5213204, CNC5213105, DHJPAR0051203, CNC5213206, CNC5213207, CNC5213208, CNC5213209, CNC5213210, CNC5213211, CNC5213212 (additional specimens in a gel capsule associated with that specimen), CNC721062, CNC721063, CNC721064, CNC721065, CNC721066, CNC721067, CNC721068, CNC721069, CNC721071, CNC721072, CNC721073, CNC721074, CNC721075, CNC721076, CNC721077, CNC280522, CNC721078, CNC721087, CNC721086, CNC721085, CNC721083, CNC721082, CNC721080, CNC721088, CNC721089, CNC721090, CNC721091, CNC721092, CNCHYM 00053, CNCHYM 00054, CNCHYM 00055, CNCHYM 00056, CNC721079, CNC280523, CNC721081, CNC721084, CNC721070.</p><fig id="F79" position="float" orientation="portrait"><object-id xmlns:xlink="http://www.w3.org/1999/xlink" content-type="doi" xlink:type="simple">10.3897/zookeys.1175.105068.figure79</object-id><object-id xmlns:xlink="http://www.w3.org/1999/xlink" content-type="arpha" xlink:type="simple">46654FD5-1F56-5991-B178-9A0D9ED893AB</object-id><label>Figure 79.</label><caption><p><italic><tp:taxon-name><tp:taxon-name-part taxon-name-part-type="genus" reg="Alphomelon">Alphomelon</tp:taxon-name-part><tp:taxon-name-part taxon-name-part-type="species" reg="talidicida">talidicida</tp:taxon-name-part></tp:taxon-name></italic> (Wilkinson) female CNC280523 <bold>A</bold> habitus, lateral <bold>B</bold> head, frontal <bold>C</bold> fore wing <bold>D</bold> metasoma, dorsal <bold>E</bold> mesosoma, dorsal.</p></caption><graphic xmlns:xlink="http://www.w3.org/1999/xlink" xlink:href="zookeys-1175-005_article-105068__-g079.jpg" position="float" orientation="portrait" xlink:type="simple" id="oo_893181.jpg"><uri content-type="original_file" xlink:type="simple">https://binary.pensoft.net/fig/893181</uri></graphic></fig><fig id="F80" position="float" orientation="portrait"><object-id xmlns:xlink="http://www.w3.org/1999/xlink" content-type="doi" xlink:type="simple">10.3897/zookeys.1175.105068.figure80</object-id><object-id xmlns:xlink="http://www.w3.org/1999/xlink" content-type="arpha" xlink:type="simple">BC2DFA00-2A17-5859-9C7B-C16EB6FE0A58</object-id><label>Figure 80.</label><caption><p><italic><tp:taxon-name><tp:taxon-name-part taxon-name-part-type="genus" reg="Alphomelon">Alphomelon</tp:taxon-name-part><tp:taxon-name-part taxon-name-part-type="species" reg="talidicida">talidicida</tp:taxon-name-part></tp:taxon-name></italic> (Wilkinson) female CNC721067 <bold>A</bold> habitus, lateral <bold>B</bold> head, frontal <bold>C</bold> head, fronto-lateral <bold>D</bold> fore wing <bold>E</bold> metasoma, dorsal <bold>F</bold> mesosoma, dorsal.</p></caption><graphic xmlns:xlink="http://www.w3.org/1999/xlink" xlink:href="zookeys-1175-005_article-105068__-g080.jpg" position="float" orientation="portrait" xlink:type="simple" id="oo_893182.jpg"><uri content-type="original_file" xlink:type="simple">https://binary.pensoft.net/fig/893182</uri></graphic></fig><fig id="F81" position="float" orientation="portrait"><object-id xmlns:xlink="http://www.w3.org/1999/xlink" content-type="doi" xlink:type="simple">10.3897/zookeys.1175.105068.figure81</object-id><object-id xmlns:xlink="http://www.w3.org/1999/xlink" content-type="arpha" xlink:type="simple">BB7CB8C5-34C8-53B2-AAAA-ACE1144C8FF6</object-id><label>Figure 81.</label><caption><p><italic><tp:taxon-name><tp:taxon-name-part taxon-name-part-type="genus" reg="Alphomelon">Alphomelon</tp:taxon-name-part><tp:taxon-name-part taxon-name-part-type="species" reg="talidicida">talidicida</tp:taxon-name-part></tp:taxon-name></italic> (Wilkinson) female CNC721079 <bold>A</bold> habitus, lateral <bold>B</bold> head, frontal <bold>C</bold> wings <bold>D</bold> head and mesosoma, dorsal <bold>E</bold> propodeum and metasoma, dorsal.</p></caption><graphic xmlns:xlink="http://www.w3.org/1999/xlink" xlink:href="zookeys-1175-005_article-105068__-g081.jpg" position="float" orientation="portrait" xlink:type="simple" id="oo_893183.jpg"><uri content-type="original_file" xlink:type="simple">https://binary.pensoft.net/fig/893183</uri></graphic></fig><fig id="F82" position="float" orientation="portrait"><object-id xmlns:xlink="http://www.w3.org/1999/xlink" content-type="doi" xlink:type="simple">10.3897/zookeys.1175.105068.figure82</object-id><object-id xmlns:xlink="http://www.w3.org/1999/xlink" content-type="arpha" xlink:type="simple">7BDF473E-C5AA-5E0C-B566-596A170B090D</object-id><label>Figure 82.</label><caption><p><italic><tp:taxon-name><tp:taxon-name-part taxon-name-part-type="genus" reg="Alphomelon">Alphomelon</tp:taxon-name-part><tp:taxon-name-part taxon-name-part-type="species" reg="talidicida">talidicida</tp:taxon-name-part></tp:taxon-name></italic> (Wilkinson) female CNC1802118 <bold>A</bold> head, lateral <bold>B</bold> habitus, lateral <bold>C</bold> head, frontal <bold>D</bold> wings <bold>E</bold> head and mesosoma, dorsal <bold>F</bold> metasoma, dorsal <bold>G</bold> metasoma, lateral.</p></caption><graphic xmlns:xlink="http://www.w3.org/1999/xlink" xlink:href="zookeys-1175-005_article-105068__-g082.jpg" position="float" orientation="portrait" xlink:type="simple" id="oo_893184.jpg"><uri content-type="original_file" xlink:type="simple">https://binary.pensoft.net/fig/893184</uri></graphic></fig></tp:treatment-sec><tp:treatment-sec><!--Section generated to contain objects referenced in tp:taxon-treatment.--><fig id="F103" position="float" orientation="portrait"><object-id xmlns:xlink="http://www.w3.org/1999/xlink" content-type="doi" xlink:type="simple">10.3897/zookeys.1175.105068.figure103</object-id><object-id xmlns:xlink="http://www.w3.org/1999/xlink" content-type="arpha" xlink:type="simple">B6E899CE-2D04-5B19-8B9D-2A3927E9E76A</object-id><label>Figure 103.</label><caption><p>Parasite cocoons and caterpillars <bold>A</bold><italic><tp:taxon-name><tp:taxon-name-part taxon-name-part-type="genus" reg="Alphomelon">Alphomelon</tp:taxon-name-part><tp:taxon-name-part taxon-name-part-type="species" reg="talidicida">talidicida</tp:taxon-name-part></tp:taxon-name></italic> 17-SRNP-30054-DHJ735829 <bold>B</bold><italic><tp:taxon-name><tp:taxon-name-part taxon-name-part-type="genus" reg="Alphomelon">Alphomelon</tp:taxon-name-part><tp:taxon-name-part taxon-name-part-type="species" reg="xestopyga">xestopyga</tp:taxon-name-part></tp:taxon-name></italic> 16-SRNP-55580-DHJ492508.</p></caption><graphic xmlns:xlink="http://www.w3.org/1999/xlink" xlink:href="zookeys-1175-005_article-105068__-g103.jpg" position="float" orientation="portrait" xlink:type="simple" id="oo_893205.jpg"><uri content-type="original_file" xlink:type="simple">https://binary.pensoft.net/fig/893205</uri></graphic></fig></tp:treatment-sec></tp:taxon-treatment>
