# Supplementary material for: ﻿A revision of the parasitoid wasp genus Alphomelon Mason with the description of 30 new species (Hymenoptera, Braconidae)
Source: Zookeys. 2023 Aug 16;1175:5–162. doi: 10.3897/zookeys.1175.105068 (PMC10448698; doi:10.3897/zookeys.1175.105068)
Supplement: XML Treatment for Alphomelon winniewertzae [file zookeys.1175.105068-treatment47.xml]

<!DOCTYPE tp:taxon-treatment
  PUBLIC "-//TaxonX//DTD Taxonomic Treatment Publishing DTD v0 20100105//EN" "tax-treatment-NSO.dtd">
<tp:taxon-treatment xmlns:tp="http://www.plazi.org/taxpub"><tp:treatment-meta><kwd-group><label>Taxon classification</label><kwd>
                <named-content content-type="kingdom">Animalia</named-content>
              </kwd><kwd>
                <named-content content-type="order">Hymenoptera</named-content>
              </kwd><kwd>
                <named-content content-type="family">Braconidae</named-content>
              </kwd></kwd-group><mixed-citation publication-type="journal"><person-group><name><surname>Fernandez-Triana</surname><given-names>Jose L.</given-names></name><name><surname>Shimbori</surname><given-names>Eduardo M.</given-names></name><name><surname>Whitfield</surname><given-names>James B.</given-names></name><name><surname>Penteado-Dias</surname><given-names>Angelica M.</given-names></name><name><surname>Shaw</surname><given-names>Scott R.</given-names></name><name><surname>Boudreault</surname><given-names>Caroline</given-names></name><name><surname>Sones</surname><given-names>Jayme</given-names></name><name><surname>Perez</surname><given-names>Kate</given-names></name><name><surname>Brown</surname><given-names>Allison</given-names></name><name><surname>Manjunath</surname><given-names>Ramya</given-names></name><name><surname>Burns</surname><given-names>John M.</given-names></name><name><surname>Hebert</surname><given-names>P. D. N.</given-names></name><name><surname>Smith</surname><given-names>M. Alex</given-names></name><name><surname>Hallwachs</surname><given-names>Winnifred</given-names></name><name><surname>Janzen</surname><given-names>Daniel H.</given-names></name></person-group><article-title>﻿A revision of the parasitoid wasp genus <italic><tp:taxon-name><tp:taxon-name-part taxon-name-part-type="genus" reg="Alphomelon">Alphomelon</tp:taxon-name-part></tp:taxon-name></italic> Mason with the description of 30 new species (<tp:taxon-name><tp:taxon-name-part taxon-name-part-type="order">Hymenoptera</tp:taxon-name-part></tp:taxon-name>, <tp:taxon-name><tp:taxon-name-part taxon-name-part-type="family">Braconidae</tp:taxon-name-part></tp:taxon-name>)</article-title><source>Zookeys</source><day>16</day><month>08</month><year>2023</year><volume>1175</volume><fpage>5</fpage><lpage>162</lpage><pub-id pub-id-type="doi">10.3897/zookeys.1175.105068</pub-id></mixed-citation></tp:treatment-meta><tp:nomenclature><label>﻿</label><tp:taxon-name>
              <object-id xmlns:xlink="http://www.w3.org/1999/xlink" content-type="arpha" xlink:type="simple">8F3EABED-328F-541A-96FB-6825105B7237</object-id>
              <tp:taxon-name-part taxon-name-part-type="genus" reg="Alphomelon">Alphomelon</tp:taxon-name-part>
              <tp:taxon-name-part taxon-name-part-type="species" reg="winniewertzae">winniewertzae</tp:taxon-name-part>
            </tp:taxon-name><tp:taxon-authority>Deans, 2003</tp:taxon-authority><xref ref-type="fig" rid="F83">Figs 83A–E</xref><xref ref-type="fig" rid="F84">, 84A–D</xref><xref ref-type="fig" rid="F85">, 85A–C</xref></tp:nomenclature><tp:treatment-sec sec-type="distribution" id="SECID0EM4DM"><title>Distribution.</title><p>Canada (ON, QC), Mexico, United States (AR, DC, FL, KS, MA, MI, NC, OH, TN, TX, VA); collected in variable habitats throughout its range.</p></tp:treatment-sec><tp:treatment-sec sec-type="biology" id="SECID0ER4DM"><title>Biology.</title><p>Solitary, reared from <italic><tp:taxon-name><tp:taxon-name-part taxon-name-part-type="genus" reg="Euphyes">Euphyes</tp:taxon-name-part></tp:taxon-name></italic> spp. in the United States (TX).</p></tp:treatment-sec><tp:treatment-sec sec-type="DNA barcoding" id="SECID0E54DM"><title>DNA barcoding.</title><p>No <abbrev xmlns:xlink="http://www.w3.org/1999/xlink" xlink:title="Barcode Index Number" id="ABBRID0EE5DM" xlink:type="simple">BIN</abbrev> but five partial barcodes (from 103 to 382 bp) available.</p></tp:treatment-sec><tp:treatment-sec sec-type="material" id="SECID0EI5DM"><title>Other specimens examined.</title><p>(8 females, 5 males, 1 sex unknown): CNC721097, CNC280524, CNC721095, CNC721100, CNCHYM 00057, CNCHYM 00060, CNCHYM 00025, CNC721098, CNCHYM 00058, CNC721093, CNC721094, CNC721096, CNC721099, CNCHYM 00059.</p><fig id="F83" position="float" orientation="portrait"><object-id xmlns:xlink="http://www.w3.org/1999/xlink" content-type="doi" xlink:type="simple">10.3897/zookeys.1175.105068.figure83</object-id><object-id xmlns:xlink="http://www.w3.org/1999/xlink" content-type="arpha" xlink:type="simple">77180844-6D4C-5BD5-8A8B-AB0AF17E470F</object-id><label>Figure 83.</label><caption><p><italic><tp:taxon-name><tp:taxon-name-part taxon-name-part-type="genus" reg="Alphomelon">Alphomelon</tp:taxon-name-part><tp:taxon-name-part taxon-name-part-type="species" reg="winniewertzae">winniewertzae</tp:taxon-name-part></tp:taxon-name></italic> Deans female CNC721098 <bold>A</bold> head, frontal <bold>B</bold> habitus, lateral <bold>C</bold> wings <bold>D</bold> metasoma, dorsal <bold>E</bold> mesosoma, dorsal.</p></caption><graphic xmlns:xlink="http://www.w3.org/1999/xlink" xlink:href="zookeys-1175-005_article-105068__-g083.jpg" position="float" orientation="portrait" xlink:type="simple" id="oo_893185.jpg"><uri content-type="original_file" xlink:type="simple">https://binary.pensoft.net/fig/893185</uri></graphic></fig></tp:treatment-sec><tp:treatment-sec sec-type="notes" id="SECID0EP6DM"><title>Notes.</title><p>We have not found any evidence supporting the species presence in Costa Rica, as it was previously reported in <xref ref-type="bibr" rid="B3">Deans et al. (2003)</xref>; thus, we here remove the country record as well as associated host data. It is also possible that the two specimens recorded from Mexico (from Guadalajara and Veracruz, see <xref ref-type="bibr" rid="B3">Deans et al. 2003</xref>: 38) are incorrect, but we have not been able to examine those specimens to conclude. The species is therefore considered in this paper to be mostly (or perhaps entirely) Nearctic, with a relatively broad distribution in eastern North America, including Canada up to 45° <tp:taxon-name><tp:taxon-name-part taxon-name-part-type="genus" reg="Neoxeniades">N.</tp:taxon-name-part></tp:taxon-name></p><fig id="F84" position="float" orientation="portrait"><object-id xmlns:xlink="http://www.w3.org/1999/xlink" content-type="doi" xlink:type="simple">10.3897/zookeys.1175.105068.figure84</object-id><object-id xmlns:xlink="http://www.w3.org/1999/xlink" content-type="arpha" xlink:type="simple">FED8E8B3-BD23-5804-9C38-E923D9AC8ECA</object-id><label>Figure 84.</label><caption><p><italic><tp:taxon-name><tp:taxon-name-part taxon-name-part-type="genus" reg="Alphomelon">Alphomelon</tp:taxon-name-part><tp:taxon-name-part taxon-name-part-type="species" reg="winniewertzae">winniewertzae</tp:taxon-name-part></tp:taxon-name></italic> Deans female CNCHYM 00025 <bold>A</bold> habitus, lateral <bold>B</bold> head, fronto-lateral <bold>C</bold> mesosoma, dorsal <bold>D</bold> metasoma, dorsal.</p></caption><graphic xmlns:xlink="http://www.w3.org/1999/xlink" xlink:href="zookeys-1175-005_article-105068__-g084.jpg" position="float" orientation="portrait" xlink:type="simple" id="oo_893186.jpg"><uri content-type="original_file" xlink:type="simple">https://binary.pensoft.net/fig/893186</uri></graphic></fig><fig id="F85" position="float" orientation="portrait"><object-id xmlns:xlink="http://www.w3.org/1999/xlink" content-type="doi" xlink:type="simple">10.3897/zookeys.1175.105068.figure85</object-id><object-id xmlns:xlink="http://www.w3.org/1999/xlink" content-type="arpha" xlink:type="simple">4E9BE700-DB01-5E3C-A4BF-C463B511DD1A</object-id><label>Figure 85.</label><caption><p><italic><tp:taxon-name><tp:taxon-name-part taxon-name-part-type="genus" reg="Alphomelon">Alphomelon</tp:taxon-name-part><tp:taxon-name-part taxon-name-part-type="species" reg="winniewertzae">winniewertzae</tp:taxon-name-part></tp:taxon-name></italic> Deans holotype female USNMENT00828301 <bold>A</bold> habitus, lateral <bold>B</bold> close-up of habitus, lateral <bold>C</bold> habitus, dorsal.</p></caption><graphic xmlns:xlink="http://www.w3.org/1999/xlink" xlink:href="zookeys-1175-005_article-105068__-g085.jpg" position="float" orientation="portrait" xlink:type="simple" id="oo_893187.jpg"><uri content-type="original_file" xlink:type="simple">https://binary.pensoft.net/fig/893187</uri></graphic></fig></tp:treatment-sec><ref-list><ref id="B3"><mixed-citation xmlns:xlink="http://www.w3.org/1999/xlink" xlink:type="simple"><person-group><name name-style="western"><surname>Deans</surname><given-names>AR</given-names></name><name name-style="western"><surname>Whitfield</surname><given-names>JB</given-names></name><name name-style="western"><surname>Janzen</surname><given-names>DH</given-names></name></person-group> (<year>2003</year>) <article-title>Taxonomy and natural history of the <tp:taxon-name><tp:taxon-name-part taxon-name-part-type="subfamily">Microgastrinae</tp:taxon-name-part></tp:taxon-name> genus <italic><tp:taxon-name><tp:taxon-name-part taxon-name-part-type="genus">Alphomelon</tp:taxon-name-part></tp:taxon-name></italic> Mason (<tp:taxon-name><tp:taxon-name-part taxon-name-part-type="order">Hymenoptera</tp:taxon-name-part></tp:taxon-name>: <tp:taxon-name><tp:taxon-name-part taxon-name-part-type="family">Braconidae</tp:taxon-name-part></tp:taxon-name>).</article-title><source>Journal of <tp:taxon-name><tp:taxon-name-part taxon-name-part-type="order">Hymenoptera</tp:taxon-name-part></tp:taxon-name> Research</source><volume>12</volume>(<issue>1</issue>): <fpage>1</fpage>–<lpage>41</lpage>. <ext-link xlink:href="https://www.biodiversitylibrary.org/part/32897" ext-link-type="uri" xlink:type="simple">https://www.biodiversitylibrary.org/part/32897</ext-link></mixed-citation></ref></ref-list></tp:taxon-treatment>
