# Supplementary material for: ﻿A revision of the parasitoid wasp genus Alphomelon Mason with the description of 30 new species (Hymenoptera, Braconidae)
Source: Zookeys. 2023 Aug 16;1175:5–162. doi: 10.3897/zookeys.1175.105068 (PMC10448698; doi:10.3897/zookeys.1175.105068)
Supplement: XML Treatment for Alphomelon xestopyga [file zookeys.1175.105068-treatment48.xml]

<!DOCTYPE tp:taxon-treatment
  PUBLIC "-//TaxonX//DTD Taxonomic Treatment Publishing DTD v0 20100105//EN" "tax-treatment-NSO.dtd">
<tp:taxon-treatment xmlns:tp="http://www.plazi.org/taxpub"><tp:treatment-meta><kwd-group><label>Taxon classification</label><kwd>
                <named-content content-type="kingdom">Animalia</named-content>
              </kwd><kwd>
                <named-content content-type="order">Hymenoptera</named-content>
              </kwd><kwd>
                <named-content content-type="family">Braconidae</named-content>
              </kwd></kwd-group><mixed-citation publication-type="journal"><person-group><name><surname>Fernandez-Triana</surname><given-names>Jose L.</given-names></name><name><surname>Shimbori</surname><given-names>Eduardo M.</given-names></name><name><surname>Whitfield</surname><given-names>James B.</given-names></name><name><surname>Penteado-Dias</surname><given-names>Angelica M.</given-names></name><name><surname>Shaw</surname><given-names>Scott R.</given-names></name><name><surname>Boudreault</surname><given-names>Caroline</given-names></name><name><surname>Sones</surname><given-names>Jayme</given-names></name><name><surname>Perez</surname><given-names>Kate</given-names></name><name><surname>Brown</surname><given-names>Allison</given-names></name><name><surname>Manjunath</surname><given-names>Ramya</given-names></name><name><surname>Burns</surname><given-names>John M.</given-names></name><name><surname>Hebert</surname><given-names>P. D. N.</given-names></name><name><surname>Smith</surname><given-names>M. Alex</given-names></name><name><surname>Hallwachs</surname><given-names>Winnifred</given-names></name><name><surname>Janzen</surname><given-names>Daniel H.</given-names></name></person-group><article-title>﻿A revision of the parasitoid wasp genus <italic><tp:taxon-name><tp:taxon-name-part taxon-name-part-type="genus" reg="Alphomelon">Alphomelon</tp:taxon-name-part></tp:taxon-name></italic> Mason with the description of 30 new species (<tp:taxon-name><tp:taxon-name-part taxon-name-part-type="order">Hymenoptera</tp:taxon-name-part></tp:taxon-name>, <tp:taxon-name><tp:taxon-name-part taxon-name-part-type="family">Braconidae</tp:taxon-name-part></tp:taxon-name>)</article-title><source>Zookeys</source><day>16</day><month>08</month><year>2023</year><volume>1175</volume><fpage>5</fpage><lpage>162</lpage><pub-id pub-id-type="doi">10.3897/zookeys.1175.105068</pub-id></mixed-citation></tp:treatment-meta><tp:nomenclature><label>﻿</label><tp:taxon-name>
              <object-id xmlns:xlink="http://www.w3.org/1999/xlink" content-type="arpha" xlink:type="simple">C1A875C9-524D-5265-8141-EAF9EDFCABDF</object-id>
              <tp:taxon-name-part taxon-name-part-type="genus" reg="Alphomelon">Alphomelon</tp:taxon-name-part>
              <tp:taxon-name-part taxon-name-part-type="species" reg="xestopyga">xestopyga</tp:taxon-name-part>
            </tp:taxon-name><tp:taxon-authority>Deans, 2003</tp:taxon-authority><xref ref-type="fig" rid="F47">Figs 47A–G</xref><xref ref-type="fig" rid="F86">, 86A–F</xref><xref ref-type="fig" rid="F87">, 87A–F</xref><xref ref-type="fig" rid="F88">, 88A–F</xref><xref ref-type="fig" rid="F89">, 89A–C</xref><xref ref-type="fig" rid="F103">, 103B</xref></tp:nomenclature><tp:treatment-sec sec-type="distribution" id="SECID0E4DEM"><title>Distribution.</title><p>Costa Rica (<abbrev xmlns:xlink="http://www.w3.org/1999/xlink" xlink:title="Área de Conservación Guanacaste" id="ABBRID0EDEEM" xlink:type="simple">ACG</abbrev>).</p></tp:treatment-sec><tp:treatment-sec sec-type="biology" id="SECID0EHEEM"><title>Biology.</title><p>Gregarious, reared from <italic><tp:taxon-name><tp:taxon-name-part taxon-name-part-type="genus" reg="Calpodes">Calpodes</tp:taxon-name-part><tp:taxon-name-part taxon-name-part-type="species" reg="esperi">esperi</tp:taxon-name-part></tp:taxon-name></italic>, <italic><tp:taxon-name><tp:taxon-name-part taxon-name-part-type="genus" reg="Calpodes">C.</tp:taxon-name-part><tp:taxon-name-part taxon-name-part-type="species" reg="ethlius">ethlius</tp:taxon-name-part></tp:taxon-name></italic>, <italic><tp:taxon-name><tp:taxon-name-part taxon-name-part-type="genus" reg="Calpodes">C.</tp:taxon-name-part><tp:taxon-name-part taxon-name-part-type="species" reg="fusta">fusta</tp:taxon-name-part></tp:taxon-name></italic>, <italic><tp:taxon-name><tp:taxon-name-part taxon-name-part-type="genus" reg="Corticea">C.</tp:taxon-name-part><tp:taxon-name-part taxon-name-part-type="species" reg="severus">severus</tp:taxon-name-part></tp:taxon-name></italic>, <italic><tp:taxon-name><tp:taxon-name-part taxon-name-part-type="genus" reg="Cobalopsis">Cobalopsis</tp:taxon-name-part><tp:taxon-name-part taxon-name-part-type="species" reg="nero">nero</tp:taxon-name-part></tp:taxon-name></italic>, <italic><tp:taxon-name><tp:taxon-name-part taxon-name-part-type="genus" reg="Cynea">Cynea</tp:taxon-name-part><tp:taxon-name-part taxon-name-part-type="species" reg="irma">irma</tp:taxon-name-part></tp:taxon-name></italic>, <italic><tp:taxon-name><tp:taxon-name-part taxon-name-part-type="genus" reg="Cymaenes">Cymaenes</tp:taxon-name-part><tp:taxon-name-part taxon-name-part-type="species" reg="odilia">odilia</tp:taxon-name-part><tp:taxon-name-part taxon-name-part-type="subspecies" reg="trebius">trebius</tp:taxon-name-part></tp:taxon-name></italic>, <italic><tp:taxon-name><tp:taxon-name-part taxon-name-part-type="genus" reg="Corticea">C.</tp:taxon-name-part></tp:taxon-name></italic> Burns01, <italic><tp:taxon-name><tp:taxon-name-part taxon-name-part-type="genus" reg="Joanna">Joanna</tp:taxon-name-part><tp:taxon-name-part taxon-name-part-type="species" reg="joanna">joanna</tp:taxon-name-part></tp:taxon-name></italic>, <italic><tp:taxon-name><tp:taxon-name-part taxon-name-part-type="genus" reg="Justinia">Justinia</tp:taxon-name-part><tp:taxon-name-part taxon-name-part-type="species" reg="norda">norda</tp:taxon-name-part></tp:taxon-name></italic>, <italic><tp:taxon-name><tp:taxon-name-part taxon-name-part-type="genus" reg="Morys">Morys</tp:taxon-name-part><tp:taxon-name-part taxon-name-part-type="species" reg="lyde">lyde</tp:taxon-name-part></tp:taxon-name></italic>, <italic><tp:taxon-name><tp:taxon-name-part taxon-name-part-type="genus" reg="Morys">M.</tp:taxon-name-part><tp:taxon-name-part taxon-name-part-type="species" reg="micythus">micythus</tp:taxon-name-part></tp:taxon-name></italic>, <italic><tp:taxon-name><tp:taxon-name-part taxon-name-part-type="genus" reg="Morys">M.</tp:taxon-name-part><tp:taxon-name-part taxon-name-part-type="species" reg="valerius">valerius</tp:taxon-name-part><tp:taxon-name-part taxon-name-part-type="subspecies" reg="valda">valda</tp:taxon-name-part></tp:taxon-name></italic>, <italic><tp:taxon-name><tp:taxon-name-part taxon-name-part-type="genus" reg="Morys">M.</tp:taxon-name-part></tp:taxon-name></italic> lydeDHJ01, <italic><tp:taxon-name><tp:taxon-name-part taxon-name-part-type="genus" reg="Morys">M.</tp:taxon-name-part></tp:taxon-name></italic> lydeDHJ02, <italic><tp:taxon-name><tp:taxon-name-part taxon-name-part-type="genus" reg="Niconiades">Niconiades</tp:taxon-name-part><tp:taxon-name-part taxon-name-part-type="species" reg="incomptus">incomptus</tp:taxon-name-part></tp:taxon-name></italic>, <italic><tp:taxon-name><tp:taxon-name-part taxon-name-part-type="genus" reg="Parphorus">Parphorus</tp:taxon-name-part><tp:taxon-name-part taxon-name-part-type="species" reg="decora">decora</tp:taxon-name-part></tp:taxon-name></italic>, <italic><tp:taxon-name><tp:taxon-name-part taxon-name-part-type="genus" reg="Quinta">Quinta</tp:taxon-name-part><tp:taxon-name-part taxon-name-part-type="species" reg="cannae">cannae</tp:taxon-name-part></tp:taxon-name></italic>, <italic><tp:taxon-name><tp:taxon-name-part taxon-name-part-type="genus" reg="Rhinthon">R.</tp:taxon-name-part><tp:taxon-name-part taxon-name-part-type="species" reg="osca">osca</tp:taxon-name-part></tp:taxon-name></italic>, <italic><tp:taxon-name><tp:taxon-name-part taxon-name-part-type="genus" reg="Synapte">Synapte</tp:taxon-name-part><tp:taxon-name-part taxon-name-part-type="species" reg="salenus">salenus</tp:taxon-name-part></tp:taxon-name></italic>, <italic><tp:taxon-name><tp:taxon-name-part taxon-name-part-type="genus" reg="Synapte">S.</tp:taxon-name-part><tp:taxon-name-part taxon-name-part-type="species" reg="silius">silius</tp:taxon-name-part></tp:taxon-name></italic>, and <italic><tp:taxon-name><tp:taxon-name-part taxon-name-part-type="genus" reg="Vettius">Vettius</tp:taxon-name-part><tp:taxon-name-part taxon-name-part-type="species" reg="aurelius">aurelius</tp:taxon-name-part></tp:taxon-name></italic>.</p></tp:treatment-sec><tp:treatment-sec sec-type="DNA barcoding" id="SECID0E2LEM"><title>DNA barcoding.</title><p><abbrev xmlns:xlink="http://www.w3.org/1999/xlink" xlink:title="Barcode Index Number" id="ABBRID0EBMEM" xlink:type="simple">BIN</abbrev><ext-link xmlns:xlink="http://www.w3.org/1999/xlink" xlink:href="http://boldsystems.org/index.php/Public_BarcodeCluster?clusteruri=BOLD:AAA1634" ext-link-type="uri" xlink:type="simple">BOLD: AAA1634</ext-link>.</p></tp:treatment-sec><tp:treatment-sec sec-type="material" id="SECID0EKMEM"><title>Other specimens examined</title><p>(93 females, 32 males): CNC308749, CNC308837, CNC308838, CNC308839, CNC308840 (additional specimens in a gel capsule associated with that specimen), DHJPAR0049842, CNC1620806, CNC1620807, CNC1620808, CNC1620809, CNC1620810, CNC1620811, DHJPAR0051223, CNC1620802, CNC1620803, CNC1620804, CNC1620805, DHJPAR0031632, DHJPAR0053792, DHJPAR0053789, DHJPAR0053751, CNC1620772, CNC1620773, CNC1620774, CNC1620775, CNC1620776, DHJPAR0053767, CNC1620777, DHJPAR0020278, CNC958681, CNC958682 (additional specimens in a gel capsule associated with that specimen), DHJPAR0053760, CNC1620778, CNC1620779, CNC1620780, CNC1620781, CNC1620782 (additional specimens in a gel capsule associated with that specimen), CNC1620783, CNC1620784, CNC1620785, CNC1620786, CNC1620787, CNC1620788, CNC1620789, CNC1620790, DHJPAR0031616, DHJPAR0031735, DHJPAR0031620, DHJPAR0052957, CNC1620791, CNC1620792, CNC1620793, DHJPAR0053758, CNC1620794, CNC1620795, CNC1620796, CNC1620797, CNC1620798, CNC1620812, CNC1620813, CNC1620814, CNC1620815, CNC1620816, CNC1620817, CNC1620818, CNC1620819, CNC1620820, CNC1620821, CNC1620822, CNC1620823, CNC1620824, CNC1620825, CNC1620826, CNC1620827, CNC1620828, CNC1620829, CNC1620830, CNC1802047, CNC1802048, DHJPAR0053755, CNC1620837, CNC1620831, CNC1620832, CNC1620833, CNC1620834, CNC1620835, CNC1620836, CNC1620799, CNC1620800, CNC1620838, CNC1620839, CNC1620840, CNC1620801, CNC1620841, CNC1620842, CNC1620843, CNC1620844, CNC721102, CNC721114, CNC721118, CNC721119, CNC721122, CNC721123, CNC721125, CNCHYM 00061, CNC721103, CNC721104, CNC721106, CNC721107, CNC721108, CNC721112, CNC721101, CNC721113, CNC721115, CNC721116, CNC721117, CNC721120, CNC721121, CNC721124, CNC721126, CNC280525, CNC721105, CNC721109, CNC721110, CNC721111.</p><fig id="F86" position="float" orientation="portrait"><object-id xmlns:xlink="http://www.w3.org/1999/xlink" content-type="doi" xlink:type="simple">10.3897/zookeys.1175.105068.figure86</object-id><object-id xmlns:xlink="http://www.w3.org/1999/xlink" content-type="arpha" xlink:type="simple">09E1C2AA-4E57-5D9A-90C9-BF66FC716D22</object-id><label>Figure 86.</label><caption><p><italic><tp:taxon-name><tp:taxon-name-part taxon-name-part-type="genus" reg="Alphomelon">Alphomelon</tp:taxon-name-part><tp:taxon-name-part taxon-name-part-type="species" reg="xestopyga">xestopyga</tp:taxon-name-part></tp:taxon-name></italic> Deans female CNC308749 <bold>A</bold> habitus, lateral <bold>B</bold> head, frontal <bold>C</bold> head, lateral <bold>D</bold> wings <bold>E</bold> metasoma, dorsal <bold>F</bold> mesosoma, dorsal.</p></caption><graphic xmlns:xlink="http://www.w3.org/1999/xlink" xlink:href="zookeys-1175-005_article-105068__-g086.jpg" position="float" orientation="portrait" xlink:type="simple" id="oo_893188.jpg"><uri content-type="original_file" xlink:type="simple">https://binary.pensoft.net/fig/893188</uri></graphic></fig></tp:treatment-sec><tp:treatment-sec sec-type="notes" id="SECID0ETNEM"><title>Notes.</title><p>There are some differences between <italic><tp:taxon-name><tp:taxon-name-part taxon-name-part-type="genus" reg="Alphomelon">A.</tp:taxon-name-part><tp:taxon-name-part taxon-name-part-type="species" reg="xestopyga">xestopyga</tp:taxon-name-part></tp:taxon-name></italic> in the sense of <xref ref-type="bibr" rid="B3">Deans et al. (2003)</xref> and the <abbrev xmlns:xlink="http://www.w3.org/1999/xlink" xlink:title="Área de Conservación Guanacaste" id="ABBRID0EIOEM" xlink:type="simple">ACG</abbrev> specimens identified as such that we have been able to examine. The species clearly comprises a complex of species, with some specimens we have seen in the <named-content xmlns:xlink="http://www.w3.org/1999/xlink" content-type="dwc:institutional_code" xlink:title="Canadian National Collection of insects, arachnids and nematodes, Ottawa, Canada" xlink:href="http://grbio.org/institution/canadian-national-collection-insects-arachnids-and-nematodes" xlink:type="simple">CNC</named-content> collection from other countries besides Costa Rica. Solving this potential complex will require obtaining more DNA barcodes, especially from areas outside of <abbrev xmlns:xlink="http://www.w3.org/1999/xlink" xlink:title="Área de Conservación Guanacaste" id="ABBRID0EQOEM" xlink:type="simple">ACG</abbrev>.</p><fig id="F87" position="float" orientation="portrait"><object-id xmlns:xlink="http://www.w3.org/1999/xlink" content-type="doi" xlink:type="simple">10.3897/zookeys.1175.105068.figure87</object-id><object-id xmlns:xlink="http://www.w3.org/1999/xlink" content-type="arpha" xlink:type="simple">494568F3-0372-59DE-A2B3-32C084A52E00</object-id><label>Figure 87.</label><caption><p><italic><tp:taxon-name><tp:taxon-name-part taxon-name-part-type="genus" reg="Alphomelon">Alphomelon</tp:taxon-name-part><tp:taxon-name-part taxon-name-part-type="species" reg="xestopyga">xestopyga</tp:taxon-name-part></tp:taxon-name></italic> Deans female CNC721122 <bold>A</bold> habitus, lateral <bold>B</bold> head, frontal <bold>C</bold> antenna, lateral <bold>D</bold> wings <bold>E</bold> propodeum and metasoma, dorsal <bold>F</bold> mesosoma, dorsal.</p></caption><graphic xmlns:xlink="http://www.w3.org/1999/xlink" xlink:href="zookeys-1175-005_article-105068__-g087.jpg" position="float" orientation="portrait" xlink:type="simple" id="oo_893189.jpg"><uri content-type="original_file" xlink:type="simple">https://binary.pensoft.net/fig/893189</uri></graphic></fig><fig id="F88" position="float" orientation="portrait"><object-id xmlns:xlink="http://www.w3.org/1999/xlink" content-type="doi" xlink:type="simple">10.3897/zookeys.1175.105068.figure88</object-id><object-id xmlns:xlink="http://www.w3.org/1999/xlink" content-type="arpha" xlink:type="simple">1A71C415-A8A3-5213-A860-B0DA1FB7F8EE</object-id><label>Figure 88.</label><caption><p><italic><tp:taxon-name><tp:taxon-name-part taxon-name-part-type="genus" reg="Alphomelon">Alphomelon</tp:taxon-name-part><tp:taxon-name-part taxon-name-part-type="species" reg="xestopyga">xestopyga</tp:taxon-name-part></tp:taxon-name></italic> Deans female CNC1620777 <bold>A</bold> habitus, lateral <bold>B</bold> head, lateral <bold>C</bold> head, frontal <bold>D</bold> wings <bold>E</bold> metasoma, dorsal <bold>F</bold> head and mesosoma, dorsal.</p></caption><graphic xmlns:xlink="http://www.w3.org/1999/xlink" xlink:href="zookeys-1175-005_article-105068__-g088.jpg" position="float" orientation="portrait" xlink:type="simple" id="oo_893190.jpg"><uri content-type="original_file" xlink:type="simple">https://binary.pensoft.net/fig/893190</uri></graphic></fig><fig id="F89" position="float" orientation="portrait"><object-id xmlns:xlink="http://www.w3.org/1999/xlink" content-type="doi" xlink:type="simple">10.3897/zookeys.1175.105068.figure89</object-id><object-id xmlns:xlink="http://www.w3.org/1999/xlink" content-type="arpha" xlink:type="simple">8CFAA066-8CF0-5FBC-AE3C-2613C3359C9A</object-id><label>Figure 89.</label><caption><p><italic><tp:taxon-name><tp:taxon-name-part taxon-name-part-type="genus" reg="Alphomelon">Alphomelon</tp:taxon-name-part><tp:taxon-name-part taxon-name-part-type="species" reg="xestopyga">xestopyga</tp:taxon-name-part></tp:taxon-name></italic> Deans holotype female USNMENT00828302 <bold>A</bold> habitus, lateral <bold>B</bold> habitus, dorsal <bold>C</bold> close-up of habitus, lateral.</p></caption><graphic xmlns:xlink="http://www.w3.org/1999/xlink" xlink:href="zookeys-1175-005_article-105068__-g089.jpg" position="float" orientation="portrait" xlink:type="simple" id="oo_893191.jpg"><uri content-type="original_file" xlink:type="simple">https://binary.pensoft.net/fig/893191</uri></graphic></fig></tp:treatment-sec><tp:treatment-sec><!--Section generated to contain objects referenced in tp:taxon-treatment.--><fig id="F47" position="float" orientation="portrait"><object-id xmlns:xlink="http://www.w3.org/1999/xlink" content-type="doi" xlink:type="simple">10.3897/zookeys.1175.105068.figure47</object-id><object-id xmlns:xlink="http://www.w3.org/1999/xlink" content-type="arpha" xlink:type="simple">452595B1-B8E4-50E3-8729-3C8EE1DCD0A1</object-id><label>Figure 47.</label><caption><p><italic><tp:taxon-name><tp:taxon-name-part taxon-name-part-type="genus" reg="Alphomelon">Alphomelon</tp:taxon-name-part><tp:taxon-name-part taxon-name-part-type="species" reg="xestopyga">xestopyga</tp:taxon-name-part></tp:taxon-name></italic> Deans female DHJPAR0031632 <bold>A</bold> habitus, lateral <bold>B</bold> metasoma, lateral <bold>C</bold> head, frontal <bold>D</bold> wings <bold>E</bold> head, lateral <bold>F</bold> metasoma, dorsal <bold>G</bold> mesosoma, dorsal.</p></caption><graphic xmlns:xlink="http://www.w3.org/1999/xlink" xlink:href="zookeys-1175-005_article-105068__-g047.jpg" position="float" orientation="portrait" xlink:type="simple" id="oo_893149.jpg"><uri content-type="original_file" xlink:type="simple">https://binary.pensoft.net/fig/893149</uri></graphic></fig><fig id="F103" position="float" orientation="portrait"><object-id xmlns:xlink="http://www.w3.org/1999/xlink" content-type="doi" xlink:type="simple">10.3897/zookeys.1175.105068.figure103</object-id><object-id xmlns:xlink="http://www.w3.org/1999/xlink" content-type="arpha" xlink:type="simple">B6E899CE-2D04-5B19-8B9D-2A3927E9E76A</object-id><label>Figure 103.</label><caption><p>Parasite cocoons and caterpillars <bold>A</bold><italic><tp:taxon-name><tp:taxon-name-part taxon-name-part-type="genus" reg="Alphomelon">Alphomelon</tp:taxon-name-part><tp:taxon-name-part taxon-name-part-type="species" reg="talidicida">talidicida</tp:taxon-name-part></tp:taxon-name></italic> 17-SRNP-30054-DHJ735829 <bold>B</bold><italic><tp:taxon-name><tp:taxon-name-part taxon-name-part-type="genus" reg="Alphomelon">Alphomelon</tp:taxon-name-part><tp:taxon-name-part taxon-name-part-type="species" reg="xestopyga">xestopyga</tp:taxon-name-part></tp:taxon-name></italic> 16-SRNP-55580-DHJ492508.</p></caption><graphic xmlns:xlink="http://www.w3.org/1999/xlink" xlink:href="zookeys-1175-005_article-105068__-g103.jpg" position="float" orientation="portrait" xlink:type="simple" id="oo_893205.jpg"><uri content-type="original_file" xlink:type="simple">https://binary.pensoft.net/fig/893205</uri></graphic></fig></tp:treatment-sec><ref-list><ref id="B3"><mixed-citation xmlns:xlink="http://www.w3.org/1999/xlink" xlink:type="simple"><person-group><name name-style="western"><surname>Deans</surname><given-names>AR</given-names></name><name name-style="western"><surname>Whitfield</surname><given-names>JB</given-names></name><name name-style="western"><surname>Janzen</surname><given-names>DH</given-names></name></person-group> (<year>2003</year>) <article-title>Taxonomy and natural history of the <tp:taxon-name><tp:taxon-name-part taxon-name-part-type="subfamily">Microgastrinae</tp:taxon-name-part></tp:taxon-name> genus <italic><tp:taxon-name><tp:taxon-name-part taxon-name-part-type="genus">Alphomelon</tp:taxon-name-part></tp:taxon-name></italic> Mason (<tp:taxon-name><tp:taxon-name-part taxon-name-part-type="order">Hymenoptera</tp:taxon-name-part></tp:taxon-name>: <tp:taxon-name><tp:taxon-name-part taxon-name-part-type="family">Braconidae</tp:taxon-name-part></tp:taxon-name>).</article-title><source>Journal of <tp:taxon-name><tp:taxon-name-part taxon-name-part-type="order">Hymenoptera</tp:taxon-name-part></tp:taxon-name> Research</source><volume>12</volume>(<issue>1</issue>): <fpage>1</fpage>–<lpage>41</lpage>. <ext-link xlink:href="https://www.biodiversitylibrary.org/part/32897" ext-link-type="uri" xlink:type="simple">https://www.biodiversitylibrary.org/part/32897</ext-link></mixed-citation></ref></ref-list></tp:taxon-treatment>
