# Supplementary material for: ﻿A revision of the parasitoid wasp genus Alphomelon Mason with the description of 30 new species (Hymenoptera, Braconidae)
Source: Zookeys. 2023 Aug 16;1175:5–162. doi: 10.3897/zookeys.1175.105068 (PMC10448698; doi:10.3897/zookeys.1175.105068)
Supplement: XML Treatment for Alphomelon yanayacu [file zookeys.1175.105068-treatment49.xml]

<!DOCTYPE tp:taxon-treatment
  PUBLIC "-//TaxonX//DTD Taxonomic Treatment Publishing DTD v0 20100105//EN" "tax-treatment-NSO.dtd">
<tp:taxon-treatment xmlns:tp="http://www.plazi.org/taxpub"><tp:treatment-meta><kwd-group><label>Taxon classification</label><kwd>
                <named-content content-type="kingdom">Animalia</named-content>
              </kwd><kwd>
                <named-content content-type="order">Hymenoptera</named-content>
              </kwd><kwd>
                <named-content content-type="family">Braconidae</named-content>
              </kwd></kwd-group><mixed-citation publication-type="journal"><person-group><name><surname>Fernandez-Triana</surname><given-names>Jose L.</given-names></name><name><surname>Shimbori</surname><given-names>Eduardo M.</given-names></name><name><surname>Whitfield</surname><given-names>James B.</given-names></name><name><surname>Penteado-Dias</surname><given-names>Angelica M.</given-names></name><name><surname>Shaw</surname><given-names>Scott R.</given-names></name><name><surname>Boudreault</surname><given-names>Caroline</given-names></name><name><surname>Sones</surname><given-names>Jayme</given-names></name><name><surname>Perez</surname><given-names>Kate</given-names></name><name><surname>Brown</surname><given-names>Allison</given-names></name><name><surname>Manjunath</surname><given-names>Ramya</given-names></name><name><surname>Burns</surname><given-names>John M.</given-names></name><name><surname>Hebert</surname><given-names>P. D. N.</given-names></name><name><surname>Smith</surname><given-names>M. Alex</given-names></name><name><surname>Hallwachs</surname><given-names>Winnifred</given-names></name><name><surname>Janzen</surname><given-names>Daniel H.</given-names></name></person-group><article-title>﻿A revision of the parasitoid wasp genus <italic><tp:taxon-name><tp:taxon-name-part taxon-name-part-type="genus" reg="Alphomelon">Alphomelon</tp:taxon-name-part></tp:taxon-name></italic> Mason with the description of 30 new species (<tp:taxon-name><tp:taxon-name-part taxon-name-part-type="order">Hymenoptera</tp:taxon-name-part></tp:taxon-name>, <tp:taxon-name><tp:taxon-name-part taxon-name-part-type="family">Braconidae</tp:taxon-name-part></tp:taxon-name>)</article-title><source>Zookeys</source><day>16</day><month>08</month><year>2023</year><volume>1175</volume><fpage>5</fpage><lpage>162</lpage><pub-id pub-id-type="doi">10.3897/zookeys.1175.105068</pub-id></mixed-citation></tp:treatment-meta><tp:nomenclature><label>﻿</label><tp:taxon-name>
              <object-id xmlns:xlink="http://www.w3.org/1999/xlink" content-type="arpha" xlink:type="simple">E5D30FB0-8520-5C00-8026-DD50E38F82C4</object-id>
              <tp:taxon-name-part taxon-name-part-type="genus" reg="Alphomelon">Alphomelon</tp:taxon-name-part>
              <tp:taxon-name-part taxon-name-part-type="species" reg="yanayacu">yanayacu</tp:taxon-name-part>
              <object-id xmlns:xlink="http://www.w3.org/1999/xlink" content-type="zoobank" xlink:type="simple">https://zoobank.org/E1745F15-F7D9-435B-8C9B-F172F9B4A53D</object-id>
            </tp:taxon-name><tp:taxon-authority>Fernandez-Triana &amp; Shimbori</tp:taxon-authority><tp:taxon-status xmlns:xlink="http://www.w3.org/1999/xlink" xlink:type="simple">sp. nov.</tp:taxon-status><xref ref-type="fig" rid="F90">Fig. 90A–E</xref></tp:nomenclature><tp:treatment-sec sec-type="type material" id="SECID0EITEM"><title>Type material.</title><p><bold><italic>Holotype</italic>.</bold> Ecuador • Female, <named-content xmlns:xlink="http://www.w3.org/1999/xlink" content-type="dwc:institutional_code" xlink:title="Canadian National Collection of insects, arachnids and nematodes, Ottawa, Canada" xlink:href="http://grbio.org/institution/canadian-national-collection-insects-arachnids-and-nematodes" xlink:type="simple">CNC</named-content>; Guayas, Yanayacu, Las Penas, <named-content xmlns:xlink="http://www.w3.org/1999/xlink" content-type="dwc:verbatimCoordinates" xlink:type="simple"><named-content content-type="geo-json" specific-use="{&#34;type&#34;:&#34;Point&#34;,&#34;coordinates&#34;:[-79.875550,-2.182150]}" id="NCID0E1TEM" xlink:type="simple">2°10'55.74"S, 79°52'31.98"W</named-content></named-content>, 300 m; 29–30.VIII.1977; Voucher code: CNC1065901.</p><p><bold><italic>Paratype</italic>.</bold> Ecuador • Female, <named-content xmlns:xlink="http://www.w3.org/1999/xlink" content-type="dwc:institutional_code" xlink:title="Canadian National Collection of insects, arachnids and nematodes, Ottawa, Canada" xlink:href="http://grbio.org/institution/canadian-national-collection-insects-arachnids-and-nematodes" xlink:type="simple">CNC</named-content>. Voucher code: CNC1196598.</p></tp:treatment-sec><tp:treatment-sec sec-type="distribution" id="SECID0EKUEM"><title>Distribution.</title><p>Ecuador.</p></tp:treatment-sec><tp:treatment-sec sec-type="biology" id="SECID0EPUEM"><title>Biology.</title><p>No data.</p></tp:treatment-sec><tp:treatment-sec sec-type="DNA barcoding" id="SECID0EUUEM"><title>DNA barcoding.</title><p>Not available.</p></tp:treatment-sec><tp:treatment-sec sec-type="etymology" id="SECID0EZUEM"><title>Etymology.</title><p>Named after the holotype locality.</p></tp:treatment-sec><tp:treatment-sec sec-type="description" id="SECID0E5UEM"><title>Diagnostic description.</title><p>White patch on gena: extending to occiput but not to clypeus. Tegula/humeral complex color: yellow/yellow. Mesonotum color: mostly dark brown to black. Metasoma color: mostly black or dark brown. Tarsal claws spines: 3. Pterostigma shape: comparatively less elongate, its length ≤ 2.5× its central height and usually more rounded with at least one of its lower margins curved. T1 sculpture: strongly sculptured on at least apical half or more. T1 central ridge: clearly marked by two raised carinae. T2 weakly sculptured along margins. Ovipositor sheaths length: longer than first segment of metatarsus. Body length: 3.6–3.7 mm. Fore wing length: 3.6–3.8 mm.</p><fig id="F90" position="float" orientation="portrait"><object-id xmlns:xlink="http://www.w3.org/1999/xlink" content-type="doi" xlink:type="simple">10.3897/zookeys.1175.105068.figure90</object-id><object-id xmlns:xlink="http://www.w3.org/1999/xlink" content-type="arpha" xlink:type="simple">077C8797-06F8-571F-9C1F-9873F6BDE74B</object-id><label>Figure 90.</label><caption><p><italic><tp:taxon-name><tp:taxon-name-part taxon-name-part-type="genus" reg="Alphomelon">Alphomelon</tp:taxon-name-part><tp:taxon-name-part taxon-name-part-type="species" reg="yanayacu">yanayacu</tp:taxon-name-part></tp:taxon-name></italic> Fernandez-Triana &amp; Shimbori holotype female CNC1065901 <bold>A</bold> habitus, lateral <bold>B</bold> head, frontal <bold>C</bold> fore wing <bold>D</bold> propodeum and metasoma, dorsal <bold>E</bold> mesosoma, dorsal.</p></caption><graphic xmlns:xlink="http://www.w3.org/1999/xlink" xlink:href="zookeys-1175-005_article-105068__-g090.jpg" position="float" orientation="portrait" xlink:type="simple" id="oo_893192.jpg"><uri content-type="original_file" xlink:type="simple">https://binary.pensoft.net/fig/893192</uri></graphic></fig><fig id="F91" position="float" orientation="portrait"><object-id xmlns:xlink="http://www.w3.org/1999/xlink" content-type="doi" xlink:type="simple">10.3897/zookeys.1175.105068.figure91</object-id><object-id xmlns:xlink="http://www.w3.org/1999/xlink" content-type="arpha" xlink:type="simple">F31D3A63-A6FA-5702-B26A-D9A14369D139</object-id><label>Figure 91.</label><caption><p>Parasite cocoons <bold>A</bold><italic><tp:taxon-name><tp:taxon-name-part taxon-name-part-type="genus" reg="Alphomelon">Alphomelon</tp:taxon-name-part><tp:taxon-name-part taxon-name-part-type="species" reg="adrianguadamuzi">adrianguadamuzi</tp:taxon-name-part></tp:taxon-name></italic> 06-SRNP-34573 DHJ436594 <bold>B</bold><italic><tp:taxon-name><tp:taxon-name-part taxon-name-part-type="genus" reg="Alphomelon">Alphomelon</tp:taxon-name-part><tp:taxon-name-part taxon-name-part-type="species" reg="andydeansi">andydeansi</tp:taxon-name-part></tp:taxon-name></italic> 15-SRNP-32133 DHJ729026.</p></caption><graphic xmlns:xlink="http://www.w3.org/1999/xlink" xlink:href="zookeys-1175-005_article-105068__-g091.jpg" position="float" orientation="portrait" xlink:type="simple" id="oo_893193.jpg"><uri content-type="original_file" xlink:type="simple">https://binary.pensoft.net/fig/893193</uri></graphic></fig><fig id="F92" position="float" orientation="portrait"><object-id xmlns:xlink="http://www.w3.org/1999/xlink" content-type="doi" xlink:type="simple">10.3897/zookeys.1175.105068.figure92</object-id><object-id xmlns:xlink="http://www.w3.org/1999/xlink" content-type="arpha" xlink:type="simple">46220D08-3C94-5EE1-90F8-D9E6A0DB639C</object-id><label>Figure 92.</label><caption><p>Parasite cocoons <bold>A</bold><italic><tp:taxon-name><tp:taxon-name-part taxon-name-part-type="genus" reg="Alphomelon">Alphomelon</tp:taxon-name-part><tp:taxon-name-part taxon-name-part-type="species" reg="arecaphile">arecaphile</tp:taxon-name-part></tp:taxon-name></italic> 16-SRNP-70716-DHJ732874 <bold>B</bold><italic><tp:taxon-name><tp:taxon-name-part taxon-name-part-type="genus" reg="Alphomelon">Alphomelon</tp:taxon-name-part><tp:taxon-name-part taxon-name-part-type="species" reg="bromeliphile">bromeliphile</tp:taxon-name-part></tp:taxon-name></italic> 06-SRNP-60114-DHJ419211.</p></caption><graphic xmlns:xlink="http://www.w3.org/1999/xlink" xlink:href="zookeys-1175-005_article-105068__-g092.jpg" position="float" orientation="portrait" xlink:type="simple" id="oo_893194.jpg"><uri content-type="original_file" xlink:type="simple">https://binary.pensoft.net/fig/893194</uri></graphic></fig><fig id="F93" position="float" orientation="portrait"><object-id xmlns:xlink="http://www.w3.org/1999/xlink" content-type="doi" xlink:type="simple">10.3897/zookeys.1175.105068.figure93</object-id><object-id xmlns:xlink="http://www.w3.org/1999/xlink" content-type="arpha" xlink:type="simple">BD78E353-36EC-5353-BE03-FC6D0679A0AF</object-id><label>Figure 93.</label><caption><p>Parasite cocoons <bold>A</bold><italic><tp:taxon-name><tp:taxon-name-part taxon-name-part-type="genus" reg="Alphomelon">Alphomelon</tp:taxon-name-part><tp:taxon-name-part taxon-name-part-type="species" reg="calixtomoragai">calixtomoragai</tp:taxon-name-part></tp:taxon-name></italic> 08-SRNP-23629-DHJ448941 <bold>B</bold><italic><tp:taxon-name><tp:taxon-name-part taxon-name-part-type="genus" reg="Alphomelon">Alphomelon</tp:taxon-name-part><tp:taxon-name-part taxon-name-part-type="species" reg="carolinacanoae">carolinacanoae</tp:taxon-name-part></tp:taxon-name></italic> 06-SRNP-45140-DHJ414816.</p></caption><graphic xmlns:xlink="http://www.w3.org/1999/xlink" xlink:href="zookeys-1175-005_article-105068__-g093.jpg" position="float" orientation="portrait" xlink:type="simple" id="oo_893195.jpg"><uri content-type="original_file" xlink:type="simple">https://binary.pensoft.net/fig/893195</uri></graphic></fig><fig id="F94" position="float" orientation="portrait"><object-id xmlns:xlink="http://www.w3.org/1999/xlink" content-type="doi" xlink:type="simple">10.3897/zookeys.1175.105068.figure94</object-id><object-id xmlns:xlink="http://www.w3.org/1999/xlink" content-type="arpha" xlink:type="simple">F5FF5F22-EDCC-5E61-AFCA-F409DC041882</object-id><label>Figure 94.</label><caption><p>Parasite cocoons <bold>A</bold><italic><tp:taxon-name><tp:taxon-name-part taxon-name-part-type="genus" reg="Alphomelon">Alphomelon</tp:taxon-name-part><tp:taxon-name-part taxon-name-part-type="species" reg="christerhanssoni">christerhanssoni</tp:taxon-name-part></tp:taxon-name></italic> 16-SRNP-65052-DHJ488258 <bold>B</bold><italic><tp:taxon-name><tp:taxon-name-part taxon-name-part-type="genus" reg="Alphomelon">Alphomelon</tp:taxon-name-part><tp:taxon-name-part taxon-name-part-type="species" reg="diniamartinezae">diniamartinezae</tp:taxon-name-part></tp:taxon-name></italic> 15-SRNP-30195-DHJ803603.</p></caption><graphic xmlns:xlink="http://www.w3.org/1999/xlink" xlink:href="zookeys-1175-005_article-105068__-g094.jpg" position="float" orientation="portrait" xlink:type="simple" id="oo_893196.jpg"><uri content-type="original_file" xlink:type="simple">https://binary.pensoft.net/fig/893196</uri></graphic></fig><fig id="F95" position="float" orientation="portrait"><object-id xmlns:xlink="http://www.w3.org/1999/xlink" content-type="doi" xlink:type="simple">10.3897/zookeys.1175.105068.figure95</object-id><object-id xmlns:xlink="http://www.w3.org/1999/xlink" content-type="arpha" xlink:type="simple">B2485C2F-B53F-5000-AD35-7BA4DB0B8DCD</object-id><label>Figure 95.</label><caption><p>Parasite cocoons <bold>A</bold><italic><tp:taxon-name><tp:taxon-name-part taxon-name-part-type="genus" reg="Alphomelon">Alphomelon</tp:taxon-name-part><tp:taxon-name-part taxon-name-part-type="species" reg="duvalierbricenoi">duvalierbricenoi</tp:taxon-name-part></tp:taxon-name></italic> 05-SRNP-24943-DHJ415451 <bold>B</bold><italic><tp:taxon-name><tp:taxon-name-part taxon-name-part-type="genus" reg="Alphomelon">Alphomelon</tp:taxon-name-part><tp:taxon-name-part taxon-name-part-type="species" reg="eldaarayae">eldaarayae</tp:taxon-name-part></tp:taxon-name></italic> 05-SRNP-40812-DHJ436395.</p></caption><graphic xmlns:xlink="http://www.w3.org/1999/xlink" xlink:href="zookeys-1175-005_article-105068__-g095.jpg" position="float" orientation="portrait" xlink:type="simple" id="oo_893197.jpg"><uri content-type="original_file" xlink:type="simple">https://binary.pensoft.net/fig/893197</uri></graphic></fig><fig id="F96" position="float" orientation="portrait"><object-id xmlns:xlink="http://www.w3.org/1999/xlink" content-type="doi" xlink:type="simple">10.3897/zookeys.1175.105068.figure96</object-id><object-id xmlns:xlink="http://www.w3.org/1999/xlink" content-type="arpha" xlink:type="simple">923964C7-D7D9-555A-A7BD-27E2E8A9EC0A</object-id><label>Figure 96.</label><caption><p>Parasite cocoons <bold>A</bold><italic><tp:taxon-name><tp:taxon-name-part taxon-name-part-type="genus" reg="Alphomelon">Alphomelon</tp:taxon-name-part><tp:taxon-name-part taxon-name-part-type="species" reg="gloriasihezarae">gloriasihezarae</tp:taxon-name-part></tp:taxon-name></italic> 09-SRNP-45000-DHJ465227 <bold>B</bold><italic><tp:taxon-name><tp:taxon-name-part taxon-name-part-type="genus" reg="Alphomelon">Alphomelon</tp:taxon-name-part><tp:taxon-name-part taxon-name-part-type="species" reg="guillermopereirai">guillermopereirai</tp:taxon-name-part></tp:taxon-name></italic> 16-SRNP-70422-DHJ732639.</p></caption><graphic xmlns:xlink="http://www.w3.org/1999/xlink" xlink:href="zookeys-1175-005_article-105068__-g096.jpg" position="float" orientation="portrait" xlink:type="simple" id="oo_893198.jpg"><uri content-type="original_file" xlink:type="simple">https://binary.pensoft.net/fig/893198</uri></graphic></fig><fig id="F97" position="float" orientation="portrait"><object-id xmlns:xlink="http://www.w3.org/1999/xlink" content-type="doi" xlink:type="simple">10.3897/zookeys.1175.105068.figure97</object-id><object-id xmlns:xlink="http://www.w3.org/1999/xlink" content-type="arpha" xlink:type="simple">C7DA3125-013C-5F72-AF95-E2F99B325AF0</object-id><label>Figure 97.</label><caption><p>Parasite cocoons <bold>A</bold><italic><tp:taxon-name><tp:taxon-name-part taxon-name-part-type="genus" reg="Alphomelon">Alphomelon</tp:taxon-name-part><tp:taxon-name-part taxon-name-part-type="species" reg="hazelcambroneroae">hazelcambroneroae</tp:taxon-name-part></tp:taxon-name></italic> 17-SRNP-27155-DHJ731343 <bold>B</bold><italic><tp:taxon-name><tp:taxon-name-part taxon-name-part-type="genus" reg="Alphomelon">Alphomelon</tp:taxon-name-part><tp:taxon-name-part taxon-name-part-type="species" reg="josecortesi">josecortesi</tp:taxon-name-part></tp:taxon-name></italic> 15-SRNP-32024-DHJ728940.</p></caption><graphic xmlns:xlink="http://www.w3.org/1999/xlink" xlink:href="zookeys-1175-005_article-105068__-g097.jpg" position="float" orientation="portrait" xlink:type="simple" id="oo_893199.jpg"><uri content-type="original_file" xlink:type="simple">https://binary.pensoft.net/fig/893199</uri></graphic></fig><fig id="F98" position="float" orientation="portrait"><object-id xmlns:xlink="http://www.w3.org/1999/xlink" content-type="doi" xlink:type="simple">10.3897/zookeys.1175.105068.figure98</object-id><object-id xmlns:xlink="http://www.w3.org/1999/xlink" content-type="arpha" xlink:type="simple">3775BD29-BCAA-5719-9641-CD9E00BFC117</object-id><label>Figure 98.</label><caption><p>Parasite cocoons and caterpillars <bold>A</bold><italic><tp:taxon-name><tp:taxon-name-part taxon-name-part-type="genus" reg="Alphomelon">Alphomelon</tp:taxon-name-part><tp:taxon-name-part taxon-name-part-type="species" reg="keineraragoni">keineraragoni</tp:taxon-name-part></tp:taxon-name></italic> 15-SRNP-71451-DHJ727801 <bold>B</bold><italic><tp:taxon-name><tp:taxon-name-part taxon-name-part-type="genus" reg="Alphomelon">Alphomelon</tp:taxon-name-part><tp:taxon-name-part taxon-name-part-type="species" reg="luciarosae">luciarosae</tp:taxon-name-part></tp:taxon-name></italic> 12-SRNP-65952-DHJ487984.</p></caption><graphic xmlns:xlink="http://www.w3.org/1999/xlink" xlink:href="zookeys-1175-005_article-105068__-g098.jpg" position="float" orientation="portrait" xlink:type="simple" id="oo_893200.jpg"><uri content-type="original_file" xlink:type="simple">https://binary.pensoft.net/fig/893200</uri></graphic></fig><fig id="F99" position="float" orientation="portrait"><object-id xmlns:xlink="http://www.w3.org/1999/xlink" content-type="doi" xlink:type="simple">10.3897/zookeys.1175.105068.figure99</object-id><object-id xmlns:xlink="http://www.w3.org/1999/xlink" content-type="arpha" xlink:type="simple">A15DD993-6919-5E8E-80C4-2E7ECC295204</object-id><label>Figure 99.</label><caption><p>Parasite cocoons and caterpillars <bold>A</bold><italic><tp:taxon-name><tp:taxon-name-part taxon-name-part-type="genus" reg="Alphomelon">Alphomelon</tp:taxon-name-part><tp:taxon-name-part taxon-name-part-type="species" reg="manuelriosi">manuelriosi</tp:taxon-name-part></tp:taxon-name></italic> 15-SRNP-31843-DHJ728686 <bold>B</bold><italic><tp:taxon-name><tp:taxon-name-part taxon-name-part-type="genus" reg="Alphomelon">Alphomelon</tp:taxon-name-part><tp:taxon-name-part taxon-name-part-type="species" reg="josecortesi">josecortesi</tp:taxon-name-part></tp:taxon-name></italic> 15-SRNP-2670-DHJ704019.</p></caption><graphic xmlns:xlink="http://www.w3.org/1999/xlink" xlink:href="zookeys-1175-005_article-105068__-g099.jpg" position="float" orientation="portrait" xlink:type="simple" id="oo_893201.jpg"><uri content-type="original_file" xlink:type="simple">https://binary.pensoft.net/fig/893201</uri></graphic></fig><fig id="F100" position="float" orientation="portrait"><object-id xmlns:xlink="http://www.w3.org/1999/xlink" content-type="doi" xlink:type="simple">10.3897/zookeys.1175.105068.figure100</object-id><object-id xmlns:xlink="http://www.w3.org/1999/xlink" content-type="arpha" xlink:type="simple">42BF4479-F39E-5E1B-864E-14135B70229C</object-id><label>Figure 100.</label><caption><p>Parasite cocoons and caterpillars <bold>A</bold><italic><tp:taxon-name><tp:taxon-name-part taxon-name-part-type="genus" reg="Alphomelon">Alphomelon</tp:taxon-name-part><tp:taxon-name-part taxon-name-part-type="species" reg="mikesharkeyi">mikesharkeyi</tp:taxon-name-part></tp:taxon-name></italic> 09-SRNP-72362-DHJ474249 <bold>B</bold><italic><tp:taxon-name><tp:taxon-name-part taxon-name-part-type="genus" reg="Alphomelon">Alphomelon</tp:taxon-name-part><tp:taxon-name-part taxon-name-part-type="species" reg="nanosoma">nanosoma</tp:taxon-name-part></tp:taxon-name></italic> 15-SRNP-31923-DHJ728702.</p></caption><graphic xmlns:xlink="http://www.w3.org/1999/xlink" xlink:href="zookeys-1175-005_article-105068__-g100.jpg" position="float" orientation="portrait" xlink:type="simple" id="oo_893202.jpg"><uri content-type="original_file" xlink:type="simple">https://binary.pensoft.net/fig/893202</uri></graphic></fig><fig id="F101" position="float" orientation="portrait"><object-id xmlns:xlink="http://www.w3.org/1999/xlink" content-type="doi" xlink:type="simple">10.3897/zookeys.1175.105068.figure101</object-id><object-id xmlns:xlink="http://www.w3.org/1999/xlink" content-type="arpha" xlink:type="simple">9A2583E3-3D52-53D8-B6E5-0D7E6074C61D</object-id><label>Figure 101.</label><caption><p>Parasite cocoons <bold>A</bold><italic><tp:taxon-name><tp:taxon-name-part taxon-name-part-type="genus" reg="Alphomelon">Alphomelon</tp:taxon-name-part><tp:taxon-name-part taxon-name-part-type="species" reg="osvaldoespinozai">osvaldoespinozai</tp:taxon-name-part></tp:taxon-name></italic> 08-SRNP-72533-DHJ447339 <bold>B</bold><italic><tp:taxon-name><tp:taxon-name-part taxon-name-part-type="genus" reg="Alphomelon">Alphomelon</tp:taxon-name-part><tp:taxon-name-part taxon-name-part-type="species" reg="petronariosae">petronariosae</tp:taxon-name-part></tp:taxon-name></italic> 15-SRNP-71861-DHJ727939.</p></caption><graphic xmlns:xlink="http://www.w3.org/1999/xlink" xlink:href="zookeys-1175-005_article-105068__-g101.jpg" position="float" orientation="portrait" xlink:type="simple" id="oo_893203.jpg"><uri content-type="original_file" xlink:type="simple">https://binary.pensoft.net/fig/893203</uri></graphic></fig><fig id="F102" position="float" orientation="portrait"><object-id xmlns:xlink="http://www.w3.org/1999/xlink" content-type="doi" xlink:type="simple">10.3897/zookeys.1175.105068.figure102</object-id><object-id xmlns:xlink="http://www.w3.org/1999/xlink" content-type="arpha" xlink:type="simple">DEA42DF3-8266-5548-BA9C-1D6C551FD3D7</object-id><label>Figure 102.</label><caption><p>Parasite cocoons <bold>A</bold><italic><tp:taxon-name><tp:taxon-name-part taxon-name-part-type="genus" reg="Alphomelon">Alphomelon</tp:taxon-name-part><tp:taxon-name-part taxon-name-part-type="species" reg="ricardocaleroi">ricardocaleroi</tp:taxon-name-part></tp:taxon-name></italic> 15-SRNP-55879-DHJ492398 <bold>B</bold><italic><tp:taxon-name><tp:taxon-name-part taxon-name-part-type="genus" reg="Alphomelon">Alphomelon</tp:taxon-name-part><tp:taxon-name-part taxon-name-part-type="species" reg="sergioriosi">sergioriosi</tp:taxon-name-part></tp:taxon-name></italic> 08-SRNP-32245-DHJ462411.</p></caption><graphic xmlns:xlink="http://www.w3.org/1999/xlink" xlink:href="zookeys-1175-005_article-105068__-g102.jpg" position="float" orientation="portrait" xlink:type="simple" id="oo_893204.jpg"><uri content-type="original_file" xlink:type="simple">https://binary.pensoft.net/fig/893204</uri></graphic></fig><fig id="F103" position="float" orientation="portrait"><object-id xmlns:xlink="http://www.w3.org/1999/xlink" content-type="doi" xlink:type="simple">10.3897/zookeys.1175.105068.figure103</object-id><object-id xmlns:xlink="http://www.w3.org/1999/xlink" content-type="arpha" xlink:type="simple">B6E899CE-2D04-5B19-8B9D-2A3927E9E76A</object-id><label>Figure 103.</label><caption><p>Parasite cocoons and caterpillars <bold>A</bold><italic><tp:taxon-name><tp:taxon-name-part taxon-name-part-type="genus" reg="Alphomelon">Alphomelon</tp:taxon-name-part><tp:taxon-name-part taxon-name-part-type="species" reg="talidicida">talidicida</tp:taxon-name-part></tp:taxon-name></italic> 17-SRNP-30054-DHJ735829 <bold>B</bold><italic><tp:taxon-name><tp:taxon-name-part taxon-name-part-type="genus" reg="Alphomelon">Alphomelon</tp:taxon-name-part><tp:taxon-name-part taxon-name-part-type="species" reg="xestopyga">xestopyga</tp:taxon-name-part></tp:taxon-name></italic> 16-SRNP-55580-DHJ492508.</p></caption><graphic xmlns:xlink="http://www.w3.org/1999/xlink" xlink:href="zookeys-1175-005_article-105068__-g103.jpg" position="float" orientation="portrait" xlink:type="simple" id="oo_893205.jpg"><uri content-type="original_file" xlink:type="simple">https://binary.pensoft.net/fig/893205</uri></graphic></fig><fig id="F104" position="float" orientation="portrait"><object-id xmlns:xlink="http://www.w3.org/1999/xlink" content-type="doi" xlink:type="simple">10.3897/zookeys.1175.105068.figure104</object-id><object-id xmlns:xlink="http://www.w3.org/1999/xlink" content-type="arpha" xlink:type="simple">EC06C78E-6BBD-525A-9554-134B1ADDB531</object-id><label>Figure 104.</label><caption><p>Maximum Likelihood analysis of all species of <italic><tp:taxon-name><tp:taxon-name-part taxon-name-part-type="genus" reg="Alphomelon">Alphomelon</tp:taxon-name-part></tp:taxon-name></italic> with full or almost full (&gt; 500 base pairs) DNA barcodes. The tree was constructed based on the General Time Reversible model (<xref ref-type="bibr" rid="B18">Nei and Kumar 2000</xref>), made using MEGA X (<xref ref-type="bibr" rid="B14">Kumar et al. 2018</xref>). Tip labels include the accession for the sequence from the type series used to construct the tree.</p></caption><graphic xmlns:xlink="http://www.w3.org/1999/xlink" xlink:href="zookeys-1175-005_article-105068__-g104.jpg" position="float" orientation="portrait" xlink:type="simple" id="oo_893206.jpg"><uri content-type="original_file" xlink:type="simple">https://binary.pensoft.net/fig/893206</uri></graphic></fig><fig id="F105" position="float" orientation="portrait"><object-id xmlns:xlink="http://www.w3.org/1999/xlink" content-type="doi" xlink:type="simple">10.3897/zookeys.1175.105068.figure105</object-id><object-id xmlns:xlink="http://www.w3.org/1999/xlink" content-type="arpha" xlink:type="simple">7E6E9432-C3A5-5F9A-9252-FE26D20C5FD6</object-id><label>Figure 105.</label><caption><p>Diagnostic base pairs to differentiate species that fall within the same <abbrev xmlns:xlink="http://www.w3.org/1999/xlink" xlink:title="Barcode Index Number" id="ABBRID0EEHFM" xlink:type="simple">BIN</abbrev>. Red rectangles show two diagnostic base pairs (Single Nucleotide Polymorphisms) in specimens of <italic><tp:taxon-name><tp:taxon-name-part taxon-name-part-type="genus" reg="Alphomelon">Alphomelon</tp:taxon-name-part><tp:taxon-name-part taxon-name-part-type="species" reg="guillermopereirai">guillermopereirai</tp:taxon-name-part></tp:taxon-name></italic>, <italic><tp:taxon-name><tp:taxon-name-part taxon-name-part-type="genus" reg="Alphomelon">A.</tp:taxon-name-part><tp:taxon-name-part taxon-name-part-type="species" reg="melanoscelis">melanoscelis</tp:taxon-name-part></tp:taxon-name></italic>, and <italic><tp:taxon-name><tp:taxon-name-part taxon-name-part-type="genus" reg="Alphomelon">A.</tp:taxon-name-part><tp:taxon-name-part taxon-name-part-type="species" reg="paramelanoscelis">paramelanoscelis</tp:taxon-name-part></tp:taxon-name></italic> within <abbrev xmlns:xlink="http://www.w3.org/1999/xlink" xlink:title="Barcode Index Number" id="ABBRID0EJIFM" xlink:type="simple">BIN</abbrev><ext-link xmlns:xlink="http://www.w3.org/1999/xlink" xlink:href="http://boldsystems.org/index.php/Public_BarcodeCluster?clusteruri=BOLD:AAB8584" ext-link-type="uri" xlink:type="simple">BOLD:AAB8584</ext-link>. Numbers were derived by aligning sequences to the cytochrome c oxidase subunit I (<abbrev xmlns:xlink="http://www.w3.org/1999/xlink" xlink:title="cytochrome c oxidase subunit I" id="ABBRID0ESIFM" xlink:type="simple">COI</abbrev>) region of the full mitochondrial reference genome of <italic><tp:taxon-name><tp:taxon-name-part taxon-name-part-type="genus" reg="Drosophila">Drosophila</tp:taxon-name-part><tp:taxon-name-part taxon-name-part-type="species" reg="melanogaster">melanogaster</tp:taxon-name-part></tp:taxon-name></italic> (<ext-link xmlns:xlink="http://www.w3.org/1999/xlink" ext-link-type="gen" xlink:href="NC_024511.2" xlink:type="simple">NC_024511.2</ext-link>).</p></caption><graphic xmlns:xlink="http://www.w3.org/1999/xlink" xlink:href="zookeys-1175-005_article-105068__-g105.jpg" position="float" orientation="portrait" xlink:type="simple" id="oo_893207.jpg"><uri content-type="original_file" xlink:type="simple">https://binary.pensoft.net/fig/893207</uri></graphic></fig></tp:treatment-sec><ref-list><ref id="B18"><mixed-citation xmlns:xlink="http://www.w3.org/1999/xlink" xlink:type="simple"><person-group><name name-style="western"><surname>Nei</surname><given-names>M</given-names></name><name name-style="western"><surname>Kumar</surname><given-names>S</given-names></name></person-group> (<year>2000</year>) <source>Molecular Evolution and Phylogenetics.</source><publisher-name>Oxford University Press</publisher-name>, <publisher-loc>New York</publisher-loc>, <size units="page">350 pp</size>.</mixed-citation></ref><ref id="B14"><mixed-citation xmlns:xlink="http://www.w3.org/1999/xlink" xlink:type="simple"><person-group><name name-style="western"><surname>Kumar</surname><given-names>S</given-names></name><name name-style="western"><surname>Stecher</surname><given-names>G</given-names></name><name name-style="western"><surname>Li</surname><given-names>M</given-names></name><name name-style="western"><surname>Knyaz</surname><given-names>C</given-names></name><name name-style="western"><surname>Tamura</surname><given-names>K</given-names></name></person-group> (<year>2018</year>) <article-title>MEGA X: Molecular Evolutionary Genetics Analysis across computing platforms.</article-title><source>Molecular Biology and Evolution</source><volume>35</volume>(<issue>6</issue>): <fpage>1547</fpage>–<lpage>1549</lpage>. <ext-link xlink:href="10.1093/molbev/msy096" ext-link-type="doi" xlink:type="simple">https://doi.org/10.1093/molbev/msy096</ext-link></mixed-citation></ref></ref-list></tp:taxon-treatment>
